# Supplementary material for: Cross-platform metabolomics imputation using importance-weighted autoencoders
Source: NPJ Syst Biol Appl. 2026 Jan 10;12:23. doi: 10.1038/s41540-025-00644-5 (PMC12894875; doi:10.1038/s41540-025-00644-5)
Supplement: Supplementary file 2 — Supplementary data [file 41540_2025_644_MOESM2_ESM.xlsx]

## Sheet: Supplementary Data 1
MZRT	BIOCHEMICAL	UMAP1	UMAP2	Dataset	Cluster
META_279.2329_6477.0000	1-linoleoylglycerol (18:2)	-8.2285	3.31886	Metabolon	Acyl-glycerides
META_143.1077_4362.0000	caprylate (8:0)	-10.8601	4.2115	Metabolon	Acyl-glycerides
META_608.5248_2733.0000	diacylglycerol (16:1/18:2 [2], 16:0/18:3 [1])*	-9.11874	3.53837	Metabolon	Acyl-glycerides
META_658.5405_2566.0000	linoleoyl-arachidonoyl-glycerol (18:2/20:4) [1]*	-8.7265	3.5956	Metabolon	Acyl-glycerides
META_658.5405_2624.0000	linoleoyl-arachidonoyl-glycerol (18:2/20:4) [2]*	-8.6799	3.95989	Metabolon	Acyl-glycerides
META_634.5405_2689.0000	linoleoyl-linoleoyl-glycerol (18:2/18:2) [1]*	-8.32057	3.16939	Metabolon	Acyl-glycerides
META_660.5561_2907.0000	oleoyl-arachidonoyl-glycerol (18:1/20:4) [1]*	-8.78192	3.81557	Metabolon	Acyl-glycerides
META_660.5561_2990.0000	oleoyl-arachidonoyl-glycerol (18:1/20:4) [2]*	-8.87974	3.62772	Metabolon	Acyl-glycerides
META_636.5561_3115.0000	oleoyl-linoleoyl-glycerol (18:1/18:2) [1]	-8.56563	3.19664	Metabolon	Acyl-glycerides
META_636.5561_3223.0000	oleoyl-linoleoyl-glycerol (18:1/18:2) [2]	-8.61761	3.23184	Metabolon	Acyl-glycerides
META_638.5718_3571.0000	oleoyl-oleoyl-glycerol (18:1/18:1) [1]*	-8.83958	3.05772	Metabolon	Acyl-glycerides
META_638.5718_3695.0000	oleoyl-oleoyl-glycerol (18:1/18:1) [2]*	-8.82664	3.17916	Metabolon	Acyl-glycerides
META_608.5248_2664.0000	palmitoleoyl-linoleoyl-glycerol (16:1/18:2) [1]*	-9.22971	3.40481	Metabolon	Acyl-glycerides
META_634.5405_3015.0000	palmitoyl-arachidonoyl-glycerol (16:0/20:4) [2]*	-9.65813	3.60288	Metabolon	Acyl-glycerides
META_610.5405_3080.0000	palmitoyl-linoleoyl-glycerol (16:0/18:2) [1]*	-8.88594	3.374	Metabolon	Acyl-glycerides
META_610.5405_3197.0000	palmitoyl-linoleoyl-glycerol (16:0/18:2) [2]*	-8.85555	3.37616	Metabolon	Acyl-glycerides
META_612.5561_3562.0000	palmitoyl-oleoyl-glycerol (16:0/18:1) [1]*	-9.06764	3.89356	Metabolon	Acyl-glycerides
META_612.5561_3695.0000	palmitoyl-oleoyl-glycerol (16:0/18:1) [2]*	-9.13343	3.4565	Metabolon	Acyl-glycerides
META_165.0404_2425.0000	ribonate	-9.77314	2.94528	Metabolon	Acyl-glycerides
META_262.1285_2291.0000	succinylcarnitine (C4-DC)	-10.349	4.02918	Metabolon	Acyl-glycerides
META_387.1144_3092.0000	sucrose	-10.707	4.20179	Metabolon	Acyl-glycerides
META_240.1016_2011.0000	X - 12798	-9.94453	2.68114	Metabolon	Acyl-glycerides
META_160.1332_2195.0000	X - 21365	-10.3032	3.05511	Metabolon	Acyl-glycerides
META_714.4667_1518.0000	X - 24027	-9.03332	1.73025	Metabolon	Acyl-glycerides
PHPOS_116.0706_4.4538		-10.6753	4.23407	NPC	Acyl-glycerides
PHPOS_160.0344_4.4516		-10.3784	4.6225	NPC	Acyl-glycerides
PHPOS_160.1330_4.4133		-10.1853	3.24015	NPC	Acyl-glycerides
PHPOS_211.1436_0.8119		-9.68145	3.06311	NPC	Acyl-glycerides
PHPOS_240.1015_4.2300		-9.91811	2.81254	NPC	Acyl-glycerides
PHPOS_313.0352_4.5676		-10.4033	4.29383	NPC	Acyl-glycerides
PHPOS_313.2731_0.5812		-9.72603	3.16487	NPC	Acyl-glycerides
PHPOS_339.2885_0.5812		-8.90482	3.32964	NPC	Acyl-glycerides
PHPOS_342.3357_4.8992		-8.32105	3.7894	NPC	Acyl-glycerides
PHPOS_574.4909_0.5672		-9.16449	3.50235	NPC	Acyl-glycerides
PHPOS_577.5190_0.5672		-9.21496	3.1227	NPC	Acyl-glycerides
PHPOS_655.4889_0.5840		-8.10798	2.87617	NPC	Acyl-glycerides
PHPOS_656.4936_0.5840		-8.03011	2.84457	NPC	Acyl-glycerides
PHPOS_658.5088_0.5840		-8.3747	2.16516	NPC	Acyl-glycerides
PHPOS_747.5872_3.9988		-10.6229	3.16253	NPC	Acyl-glycerides
PHPOS_785.6532_4.4262		-8.47558	2.47421	NPC	Acyl-glycerides
PHPOS_815.6913_4.3996		-8.92807	4.33915	NPC	Acyl-glycerides
PHPOS_826.6975_0.5672		-10.2288	3.88264	NPC	Acyl-glycerides
PHPOS_827.7082_0.5672		-10.3429	3.72918	NPC	Acyl-glycerides
PHPOS_851.7106_0.5644		-9.48864	3.81589	NPC	Acyl-glycerides
PHPOS_852.7138_0.5644		-9.75362	3.6305	NPC	Acyl-glycerides
PHPOS_853.7251_0.5644		-9.73849	3.63366	NPC	Acyl-glycerides
PHPOS_854.7289_0.5644		-9.66009	3.30981	NPC	Acyl-glycerides
PHPOS_855.7394_0.5644		-9.40584	3.13094	NPC	Acyl-glycerides
PHPOS_856.7441_0.5644		-9.34569	3.1998	NPC	Acyl-glycerides
PHPOS_876.7090_0.5644		-9.08544	3.70322	NPC	Acyl-glycerides
PHPOS_877.7280_0.5644		-8.77474	3.18057	NPC	Acyl-glycerides
PHPOS_878.7305_0.5644		-8.35659	3.07111	NPC	Acyl-glycerides
PHPOS_879.7413_0.5644		-8.36654	3.01236	NPC	Acyl-glycerides
PHPOS_880.7450_0.5644		-8.50571	3.05581	NPC	Acyl-glycerides
PHPOS_881.7551_0.5644		-8.80692	2.8109	NPC	Acyl-glycerides
PHPOS_882.7595_0.5644		-9.19692	3.0271	NPC	Acyl-glycerides
PHPOS_883.7645_0.5644		-9.08842	3.02724	NPC	Acyl-glycerides
PHPOS_884.7697_0.5644		-8.78787	3.04569	NPC	Acyl-glycerides
PHPOS_902.7288_0.5616		-8.40021	3.66597	NPC	Acyl-glycerides
PHPOS_904.6558_4.4113		-8.35496	3.62202	NPC	Acyl-glycerides
PHPOS_904.7455_0.5644		-8.29943	3.09733	NPC	Acyl-glycerides
PHPOS_905.7561_0.5644		-8.33142	3.0816	NPC	Acyl-glycerides
PHPOS_906.7614_0.5644		-8.53579	3.08459	NPC	Acyl-glycerides
PHPOS_907.7703_0.5644		-8.64508	2.9577	NPC	Acyl-glycerides
PHPOS_930.7595_0.5616		-8.84725	3.543	NPC	Acyl-glycerides
PLNEG_367.3555_5.9095		-8.66215	1.83668	NPC	Acyl-glycerides
PLNEG_368.3587_5.9093		-8.69083	1.8246	NPC	Acyl-glycerides
PLNEG_425.1976_0.5055		-8.61469	3.24995	NPC	Acyl-glycerides
PLNEG_474.4012_6.1800		-9.55109	4.41274	NPC	Acyl-glycerides
PLNEG_539.3394_1.0088		-8.83185	3.20897	NPC	Acyl-glycerides
PLNEG_558.2663_1.0364		-7.89296	3.03373	NPC	Acyl-glycerides
PLNEG_773.5342_5.5904		-9.97844	3.00105	NPC	Acyl-glycerides
PLNEG_825.5537_5.7820		-9.42996	4.10366	NPC	Acyl-glycerides
PLNEG_903.5366_5.7615		-9.45599	4.13851	NPC	Acyl-glycerides
PLNEG_1000.5061_6.1496		-8.93826	3.54343	NPC	Acyl-glycerides
PLNEG_1245.4285_5.4579		-8.50879	3.68221	NPC	Acyl-glycerides
PLPOS_265.2504_10.8532		-8.98887	2.98809	NPC	Acyl-glycerides
PLPOS_311.2556_7.2079		-9.37534	3.33477	NPC	Acyl-glycerides
PLPOS_313.2720_7.7007		-9.04151	3.15435	NPC	Acyl-glycerides
PLPOS_313.2723_10.5882		-8.76357	2.77671	NPC	Acyl-glycerides
PLPOS_314.2748_10.5877		-8.83269	2.84452	NPC	Acyl-glycerides
PLPOS_319.2606_10.5923		-8.42159	3.13925	NPC	Acyl-glycerides
PLPOS_337.2723_7.3399		-8.28644	2.94564	NPC	Acyl-glycerides
PLPOS_339.2883_7.8141		-9.07571	2.95196	NPC	Acyl-glycerides
PLPOS_339.2880_10.5982		-8.47237	3.11053	NPC	Acyl-glycerides
PLPOS_339.2870_2.6592		-9.14418	2.90947	NPC	Acyl-glycerides
PLPOS_340.2907_10.6004		-8.57913	2.72198	NPC	Acyl-glycerides
PLPOS_341.3014_10.8004		-9.78773	2.71427	NPC	Acyl-glycerides
PLPOS_383.3278_4.1014		-9.74647	3.24353	NPC	Acyl-glycerides
PLPOS_385.3441_4.3900		-8.09852	3.85465	NPC	Acyl-glycerides
PLPOS_409.3289_8.6472		-10.8302	4.08692	NPC	Acyl-glycerides
PLPOS_411.3447_9.0773		-10.9616	4.31458	NPC	Acyl-glycerides
PLPOS_411.3585_4.3819		-9.8157	3.41681	NPC	Acyl-glycerides
PLPOS_420.2108_0.5539		-9.83674	3.96993	NPC	Acyl-glycerides
PLPOS_429.3717_5.5990		-8.0375	3.46089	NPC	Acyl-glycerides
PLPOS_437.3602_9.1034		-10.8819	4.25009	NPC	Acyl-glycerides
PLPOS_440.3790_9.4801		-10.9367	4.31461	NPC	Acyl-glycerides
PLPOS_465.3917_9.5334		-10.9186	4.33989	NPC	Acyl-glycerides
PLPOS_466.3960_9.5299		-10.8031	4.18456	NPC	Acyl-glycerides
PLPOS_467.4083_9.8618		-10.8655	4.32538	NPC	Acyl-glycerides
PLPOS_468.4086_9.8605		-10.8878	4.3214	NPC	Acyl-glycerides
PLPOS_469.4117_9.8596		-10.8824	4.24158	NPC	Acyl-glycerides
PLPOS_481.4229_10.0299		-10.9303	4.12812	NPC	Acyl-glycerides
PLPOS_491.4078_9.5672		-10.7769	4.26598	NPC	Acyl-glycerides
PLPOS_492.4108_9.5512		-10.7389	4.22876	NPC	Acyl-glycerides
PLPOS_493.4242_9.9009		-10.7296	4.01169	NPC	Acyl-glycerides
PLPOS_495.4404_10.2103		-10.6193	4.22741	NPC	Acyl-glycerides
PLPOS_496.4422_10.2101		-10.7548	4.27042	NPC	Acyl-glycerides
PLPOS_497.4443_10.2096		-10.6646	4.19071	NPC	Acyl-glycerides
PLPOS_498.4468_10.2090		-10.7757	4.09909	NPC	Acyl-glycerides
PLPOS_507.4386_10.0774		-10.6843	3.74049	NPC	Acyl-glycerides
PLPOS_509.3330_1.0559		-8.25653	3.35599	NPC	Acyl-glycerides
PLPOS_509.4550_10.3654		-10.6497	3.67977	NPC	Acyl-glycerides
PLPOS_510.4572_10.3648		-10.7066	3.8353	NPC	Acyl-glycerides
PLPOS_517.4231_9.6513		-10.3222	4.08354	NPC	Acyl-glycerides
PLPOS_518.4261_9.6500		-10.4228	4.26629	NPC	Acyl-glycerides
PLPOS_519.4402_9.9512		-10.3172	4.23294	NPC	Acyl-glycerides
PLPOS_520.4430_9.9510		-10.4251	4.20942	NPC	Acyl-glycerides
PLPOS_521.4564_10.2486		-10.3013	3.95443	NPC	Acyl-glycerides
PLPOS_521.4546_6.4321		-10.7835	4.09748	NPC	Acyl-glycerides
PLPOS_522.4596_10.2483		-10.1878	3.93635	NPC	Acyl-glycerides
PLPOS_524.4754_10.5264		-10.3072	3.65075	NPC	Acyl-glycerides
PLPOS_525.4775_10.5263		-10.3134	3.61838	NPC	Acyl-glycerides
PLPOS_527.4795_10.5971		-8.47696	2.70336	NPC	Acyl-glycerides
PLPOS_531.4050_5.1874		-9.56563	3.73199	NPC	Acyl-glycerides
PLPOS_533.4538_10.1122		-10.2392	3.60357	NPC	Acyl-glycerides
PLPOS_535.4712_10.4056		-10.5175	2.88332	NPC	Acyl-glycerides
PLPOS_536.4741_10.4046		-10.5098	2.98695	NPC	Acyl-glycerides
PLPOS_537.4878_10.6703		-10.5172	2.85803	NPC	Acyl-glycerides
PLPOS_538.4905_10.6700		-10.5569	2.9507	NPC	Acyl-glycerides
PLPOS_539.4923_10.6695		-10.5652	2.93874	NPC	Acyl-glycerides
PLPOS_545.4555_9.9993		-9.69115	3.95331	NPC	Acyl-glycerides
PLPOS_547.4722_10.2800		-9.71123	3.76537	NPC	Acyl-glycerides
PLPOS_548.4754_10.2797		-9.7712	3.86984	NPC	Acyl-glycerides
PLPOS_549.4876_10.2832		-9.66165	3.86389	NPC	Acyl-glycerides
PLPOS_549.4878_7.0878		-9.86883	3.31154	NPC	Acyl-glycerides
PLPOS_550.4909_10.2830		-9.58054	3.88332	NPC	Acyl-glycerides
PLPOS_551.5034_7.5970		-9.82745	3.04091	NPC	Acyl-glycerides
PLPOS_552.5060_10.5584		-9.87022	3.19264	NPC	Acyl-glycerides
PLPOS_552.5060_7.5970		-9.91313	2.96243	NPC	Acyl-glycerides
PLPOS_553.5092_10.8193		-10.1665	2.81393	NPC	Acyl-glycerides
PLPOS_554.5113_10.8191		-10.075	2.87304	NPC	Acyl-glycerides
PLPOS_559.4699_10.1708		-9.58857	3.70312	NPC	Acyl-glycerides
PLPOS_561.5220_10.9571		-9.8316	2.09671	NPC	Acyl-glycerides
PLPOS_562.4905_10.4368		-9.50942	3.54697	NPC	Acyl-glycerides
PLPOS_563.5038_10.7055		-10.3041	2.49541	NPC	Acyl-glycerides
PLPOS_563.5389_11.1986		-9.82528	2.11238	NPC	Acyl-glycerides
PLPOS_564.5070_10.7045		-10.2912	2.55448	NPC	Acyl-glycerides
PLPOS_564.5418_11.1985		-9.78737	2.16458	NPC	Acyl-glycerides
PLPOS_565.5151_10.7003		-10.5144	3.22804	NPC	Acyl-glycerides
PLPOS_567.5243_10.9504		-10.439	2.83193	NPC	Acyl-glycerides
PLPOS_569.4535_9.8043		-9.66683	4.08824	NPC	Acyl-glycerides
PLPOS_571.4704_10.0711		-9.02137	3.87583	NPC	Acyl-glycerides
PLPOS_572.4737_10.0605		-9.59893	3.79607	NPC	Acyl-glycerides
PLPOS_573.4862_6.7718		-9.00382	3.52853	NPC	Acyl-glycerides
PLPOS_573.4879_10.3299		-9.11363	3.77513	NPC	Acyl-glycerides
PLPOS_575.5044_10.5895		-8.60553	2.67714	NPC	Acyl-glycerides
PLPOS_575.5037_7.2269		-8.79439	2.95297	NPC	Acyl-glycerides
PLPOS_576.5071_10.5892		-8.61434	2.61597	NPC	Acyl-glycerides
PLPOS_577.5200_10.8481		-10.2215	2.505	NPC	Acyl-glycerides
PLPOS_577.5200_7.7039		-9.01719	3.17631	NPC	Acyl-glycerides
PLPOS_577.5175_10.2461		-10.1613	3.75835	NPC	Acyl-glycerides
PLPOS_578.5230_7.7038		-9.02367	3.24086	NPC	Acyl-glycerides
PLPOS_579.5275_10.8479		-10.2288	2.56071	NPC	Acyl-glycerides
PLPOS_579.5254_7.7038		-9.09171	3.1863	NPC	Acyl-glycerides
PLPOS_579.5344_8.1887		-10.0242	3.01374	NPC	Acyl-glycerides
PLPOS_579.5869_7.8749		-7.63487	3.55046	NPC	Acyl-glycerides
PLPOS_582.5421_11.0967		-9.90849	2.71697	NPC	Acyl-glycerides
PLPOS_587.5028_10.4771		-9.49174	3.53299	NPC	Acyl-glycerides
PLPOS_588.5060_10.4559		-9.44958	3.53761	NPC	Acyl-glycerides
PLPOS_589.4782_7.0875		-10.0535	3.37674	NPC	Acyl-glycerides
PLPOS_589.5196_10.7286		-10.0421	2.54201	NPC	Acyl-glycerides
PLPOS_589.5541_11.2124		-9.78476	2.12983	NPC	Acyl-glycerides
PLPOS_590.5226_10.7313		-9.97411	2.52359	NPC	Acyl-glycerides
PLPOS_590.5574_11.2126		-9.79171	2.11306	NPC	Acyl-glycerides
PLPOS_591.5354_10.9770		-10.1565	2.38797	NPC	Acyl-glycerides
PLPOS_592.5386_10.9773		-10.1372	2.40208	NPC	Acyl-glycerides
PLPOS_593.5431_10.9776		-10.1671	2.50963	NPC	Acyl-glycerides
PLPOS_599.5037_10.3280		-8.43761	2.93054	NPC	Acyl-glycerides
PLPOS_599.5037_6.8599		-8.38556	3.25632	NPC	Acyl-glycerides
PLPOS_600.5068_10.3277		-8.21561	2.94721	NPC	Acyl-glycerides
PLPOS_600.5045_6.8561		-8.26605	3.04382	NPC	Acyl-glycerides
PLPOS_601.5201_10.5983		-8.43861	2.65368	NPC	Acyl-glycerides
PLPOS_601.5200_7.3464		-8.263	3.0958	NPC	Acyl-glycerides
PLPOS_603.5356_7.8197		-8.95609	3.14394	NPC	Acyl-glycerides
PLPOS_605.5502_8.2827		-9.59385	2.74574	NPC	Acyl-glycerides
PLPOS_605.5451_10.8751		-9.23124	2.86071	NPC	Acyl-glycerides
PLPOS_606.5532_8.2826		-9.84845	2.69567	NPC	Acyl-glycerides
PLPOS_607.5586_11.1162		-9.55031	2.62117	NPC	Acyl-glycerides
PLPOS_608.5631_11.1190		-9.55685	2.64888	NPC	Acyl-glycerides
PLPOS_615.4931_7.2299		-8.61528	3.15708	NPC	Acyl-glycerides
PLPOS_615.5328_10.7385		-9.49987	2.89404	NPC	Acyl-glycerides
PLPOS_616.4964_7.2294		-8.67471	3.27275	NPC	Acyl-glycerides
PLPOS_617.5109_7.7043		-9.05392	3.21135	NPC	Acyl-glycerides
PLPOS_617.5140_6.8570		-8.33564	3.14713	NPC	Acyl-glycerides
PLPOS_617.5502_10.9902		-9.916	2.48283	NPC	Acyl-glycerides
PLPOS_618.5138_7.7042		-9.1523	3.17556	NPC	Acyl-glycerides
PLPOS_618.5167_6.8546		-8.2576	3.14315	NPC	Acyl-glycerides
PLPOS_619.5242_8.1907		-9.84387	2.95072	NPC	Acyl-glycerides
PLPOS_619.5654_11.2315		-10.2005	2.46722	NPC	Acyl-glycerides
PLPOS_620.5684_11.2308		-10.036	2.32631	NPC	Acyl-glycerides
PLPOS_622.4421_3.5986		-10.4831	4.82109	NPC	Acyl-glycerides
PLPOS_623.5031_10.2675		-8.65044	4.04992	NPC	Acyl-glycerides
PLPOS_624.5061_10.2675		-8.48455	4.03646	NPC	Acyl-glycerides
PLPOS_628.5357_10.6634		-8.91192	3.46398	NPC	Acyl-glycerides
PLPOS_629.5502_10.8913		-8.78942	2.72936	NPC	Acyl-glycerides
PLPOS_631.5665_11.1175		-9.14614	2.46405	NPC	Acyl-glycerides
PLPOS_633.4854_7.7029		-9.04834	3.19238	NPC	Acyl-glycerides
PLPOS_633.5815_11.3591		-9.38371	1.99556	NPC	Acyl-glycerides
PLPOS_634.5851_11.3607		-9.33969	1.94938	NPC	Acyl-glycerides
PLPOS_635.5898_11.3567		-9.47445	2.02481	NPC	Acyl-glycerides
PLPOS_639.4943_6.8539		-8.31299	3.10106	NPC	Acyl-glycerides
PLPOS_640.4975_6.8517		-8.27376	3.12194	NPC	Acyl-glycerides
PLPOS_641.5115_7.3444		-8.46239	2.97748	NPC	Acyl-glycerides
PLPOS_642.5140_7.3444		-8.43351	3.0627	NPC	Acyl-glycerides
PLPOS_643.5267_7.8176		-8.96732	3.06577	NPC	Acyl-glycerides
PLPOS_644.5271_7.8177		-8.89522	3.10852	NPC	Acyl-glycerides
PLPOS_651.5344_10.4752		-8.69338	3.9539	NPC	Acyl-glycerides
PLPOS_652.5377_10.4760		-8.67105	3.92378	NPC	Acyl-glycerides
PLPOS_653.5501_10.7205		-9.11626	3.40087	NPC	Acyl-glycerides
PLPOS_654.5531_10.7206		-8.95061	3.57135	NPC	Acyl-glycerides
PLPOS_656.4720_6.8522		-8.1899	3.14093	NPC	Acyl-glycerides
PLPOS_657.4860_7.3455		-8.25502	2.99861	NPC	Acyl-glycerides
PLPOS_657.5802_11.1476		-9.08404	2.01221	NPC	Acyl-glycerides
PLPOS_658.4907_7.3454		-8.35536	3.05199	NPC	Acyl-glycerides
PLPOS_659.5015_7.8214		-8.94715	3.06694	NPC	Acyl-glycerides
PLPOS_659.5969_11.3670		-9.1912	1.86053	NPC	Acyl-glycerides
PLPOS_660.5040_7.8214		-8.87956	2.89448	NPC	Acyl-glycerides
PLPOS_660.5997_11.3661		-9.19868	1.88729	NPC	Acyl-glycerides
PLPOS_661.6124_11.6051		-9.19793	1.82933	NPC	Acyl-glycerides
PLPOS_662.6152_11.6049		-9.13092	1.82964	NPC	Acyl-glycerides
PLPOS_663.6235_11.6173		-9.19332	1.88277	NPC	Acyl-glycerides
PLPOS_687.6268_11.5869		-9.23709	1.82439	NPC	Acyl-glycerides
PLPOS_689.6423_11.7914		-9.17832	1.86379	NPC	Acyl-glycerides
PLPOS_745.6301_9.8197		-11.0117	4.31459	NPC	Acyl-glycerides
PLPOS_746.6322_9.8196		-10.9289	4.27204	NPC	Acyl-glycerides
PLPOS_769.6301_9.5396		-10.7603	4.29655	NPC	Acyl-glycerides
PLPOS_770.6330_9.5397		-10.8212	4.20873	NPC	Acyl-glycerides
PLPOS_771.6469_9.8613		-10.8138	4.21899	NPC	Acyl-glycerides
PLPOS_772.6493_9.8614		-10.8097	4.20647	NPC	Acyl-glycerides
PLPOS_773.6620_10.1714		-10.9072	4.14073	NPC	Acyl-glycerides
PLPOS_774.6701_10.1709		-11.0408	4.28294	NPC	Acyl-glycerides
PLPOS_775.6675_10.1718		-10.9323	4.17129	NPC	Acyl-glycerides
PLPOS_777.6935_10.2110		-10.6358	4.03588	NPC	Acyl-glycerides
PLPOS_778.6962_10.2110		-10.6649	3.97202	NPC	Acyl-glycerides
PLPOS_787.6216_9.8625		-10.8311	4.16755	NPC	Acyl-glycerides
PLPOS_788.6243_9.8626		-10.805	4.2193	NPC	Acyl-glycerides
PLPOS_789.6369_10.1719		-10.9136	4.16663	NPC	Acyl-glycerides
PLPOS_790.6882_9.5970		-10.4854	4.13179	NPC	Acyl-glycerides
PLPOS_791.6938_9.5978		-10.4311	4.17881	NPC	Acyl-glycerides
PLPOS_795.6461_9.5976		-10.5464	4.13618	NPC	Acyl-glycerides
PLPOS_796.6541_9.5976		-10.6343	4.27449	NPC	Acyl-glycerides
PLPOS_797.6631_9.9077		-10.5302	4.27139	NPC	Acyl-glycerides
PLPOS_798.6659_9.9075		-10.4383	4.1237	NPC	Acyl-glycerides
PLPOS_799.6792_10.2098		-10.6447	4.05288	NPC	Acyl-glycerides
PLPOS_800.6819_10.2098		-10.6274	4.03348	NPC	Acyl-glycerides
PLPOS_802.6962_10.4935		-10.8924	4.05438	NPC	Acyl-glycerides
PLPOS_803.7110_10.2494		-10.2758	3.6737	NPC	Acyl-glycerides
PLPOS_804.7134_10.2499		-10.1067	3.80056	NPC	Acyl-glycerides
PLPOS_805.7266_10.5278		-10.429	3.28323	NPC	Acyl-glycerides
PLPOS_806.7213_10.0769		-10.4585	3.69997	NPC	Acyl-glycerides
PLPOS_806.7292_10.5279		-10.3447	3.34949	NPC	Acyl-glycerides
PLPOS_807.7238_10.0769		-10.5039	3.55754	NPC	Acyl-glycerides
PLPOS_808.7371_10.3692		-10.6151	3.54232	NPC	Acyl-glycerides
PLPOS_811.6773_10.0764		-10.5289	3.75587	NPC	Acyl-glycerides
PLPOS_811.7164_10.2888		-9.68835	3.71221	NPC	Acyl-glycerides
PLPOS_813.6380_9.9061		-10.5563	4.13234	NPC	Acyl-glycerides
PLPOS_813.6928_10.3682		-10.6724	3.70669	NPC	Acyl-glycerides
PLPOS_814.6412_9.9060		-10.5538	4.25451	NPC	Acyl-glycerides
PLPOS_814.6936_10.3685		-10.6833	3.69142	NPC	Acyl-glycerides
PLPOS_815.6537_10.2091		-10.6224	3.85796	NPC	Acyl-glycerides
PLPOS_816.6567_10.2090		-10.6588	3.77652	NPC	Acyl-glycerides
PLPOS_816.7084_10.6437		-10.809	3.91435	NPC	Acyl-glycerides
PLPOS_817.6570_10.2090		-10.6948	3.90749	NPC	Acyl-glycerides
PLPOS_818.6711_10.4927		-10.8882	4.11085	NPC	Acyl-glycerides
PLPOS_818.7234_9.9537		-9.97394	3.92298	NPC	Acyl-glycerides
PLPOS_819.6434_9.4182		-10.3245	4.12988	NPC	Acyl-glycerides
PLPOS_819.7268_9.9536		-10.253	4.23841	NPC	Acyl-glycerides
PLPOS_820.7400_10.2488		-10.0462	3.77143	NPC	Acyl-glycerides
PLPOS_821.6615_9.6502		-10.2889	4.15901	NPC	Acyl-glycerides
PLPOS_821.7434_10.2488		-10.0993	3.73072	NPC	Acyl-glycerides
PLPOS_822.6631_9.6463		-10.2188	4.16531	NPC	Acyl-glycerides
PLPOS_822.7558_10.5273		-10.3589	3.21125	NPC	Acyl-glycerides
PLPOS_823.6791_9.9524		-9.99104	3.89009	NPC	Acyl-glycerides
PLPOS_823.7589_10.5273		-10.3455	3.16616	NPC	Acyl-glycerides
PLPOS_824.6822_9.9521		-10.0153	3.93305	NPC	Acyl-glycerides
PLPOS_824.7619_10.5273		-10.3168	3.29504	NPC	Acyl-glycerides
PLPOS_825.6955_10.2486		-10.1565	4.05549	NPC	Acyl-glycerides
PLPOS_826.6986_10.2486		-10.1292	3.8203	NPC	Acyl-glycerides
PLPOS_827.7113_10.5266		-10.4598	3.11664	NPC	Acyl-glycerides
PLPOS_827.7126_9.9977		-9.47081	3.78083	NPC	Acyl-glycerides
PLPOS_828.7143_10.5265		-10.4286	3.18175	NPC	Acyl-glycerides
PLPOS_828.7156_9.9981		-9.42137	3.70888	NPC	Acyl-glycerides
PLPOS_829.7173_10.5266		-10.4369	3.18374	NPC	Acyl-glycerides
PLPOS_830.7320_10.2878		-9.57117	3.76409	NPC	Acyl-glycerides
PLPOS_830.7286_10.7943		-10.6779	3.59131	NPC	Acyl-glycerides
PLPOS_832.7371_10.1214		-9.92207	3.57048	NPC	Acyl-glycerides
PLPOS_832.7471_10.5602		-9.73695	3.2148	NPC	Acyl-glycerides
PLPOS_833.7407_10.1201		-10.197	3.25988	NPC	Acyl-glycerides
PLPOS_833.7589_10.8204		-10.0977	2.86307	NPC	Acyl-glycerides
PLPOS_834.7546_10.4051		-10.4623	2.85218	NPC	Acyl-glycerides
PLPOS_835.7579_10.4044		-10.3883	3.12648	NPC	Acyl-glycerides
PLPOS_837.7334_10.3305		-8.60835	3.42053	NPC	Acyl-glycerides
PLPOS_838.6964_10.1255		-10.2762	3.19906	NPC	Acyl-glycerides
PLPOS_839.6540_9.9523		-10.0298	3.99132	NPC	Acyl-glycerides
PLPOS_839.7114_10.3999		-10.5086	3.16414	NPC	Acyl-glycerides
PLPOS_840.6574_9.9521		-10.0215	4.00322	NPC	Acyl-glycerides
PLPOS_841.6698_10.2482		-10.1244	3.83285	NPC	Acyl-glycerides
PLPOS_841.7608_11.1917		-9.78897	2.1449	NPC	Acyl-glycerides
PLPOS_842.6732_10.2481		-10.1961	3.99526	NPC	Acyl-glycerides
PLPOS_842.7229_9.7868		-9.80093	4.00405	NPC	Acyl-glycerides
PLPOS_842.7299_10.6783		-10.4876	2.80042	NPC	Acyl-glycerides
PLPOS_842.7631_11.1917		-9.823	2.19102	NPC	Acyl-glycerides
PLPOS_842.8308_10.9650		-10.2291	3.03175	NPC	Acyl-glycerides
PLPOS_843.6853_10.5258		-10.392	3.46198	NPC	Acyl-glycerides
PLPOS_843.7257_9.7857		-9.87765	3.99567	NPC	Acyl-glycerides
PLPOS_843.7297_10.6786		-10.5486	2.96968	NPC	Acyl-glycerides
PLPOS_844.7415_10.9203		-10.6854	3.57771	NPC	Acyl-glycerides
PLPOS_845.6592_9.5660		-10.0835	4.19923	NPC	Acyl-glycerides
PLPOS_845.6894_10.5258		-10.5734	3.21459	NPC	Acyl-glycerides
PLPOS_846.7040_10.7913		-10.7259	3.6469	NPC	Acyl-glycerides
PLPOS_846.7559_10.2867		-9.5736	3.80314	NPC	Acyl-glycerides
PLPOS_847.6775_9.7938		-9.83253	4.03011	NPC	Acyl-glycerides
PLPOS_847.7595_10.2867		-9.55251	3.80857	NPC	Acyl-glycerides
PLPOS_848.6796_9.7933		-9.84484	4.04501	NPC	Acyl-glycerides
PLPOS_848.7718_10.5600		-10.2065	2.67938	NPC	Acyl-glycerides
PLPOS_849.7751_10.5600		-9.67789	2.77948	NPC	Acyl-glycerides
PLPOS_850.7873_10.8199		-10.2021	2.73702	NPC	Acyl-glycerides
PLPOS_851.7907_10.8199		-10.1851	2.84978	NPC	Acyl-glycerides
PLPOS_852.7145_10.2869		-9.59632	3.89253	NPC	Acyl-glycerides
PLPOS_852.7937_10.8199		-10.1362	2.84733	NPC	Acyl-glycerides
PLPOS_853.7261_10.5603		-10.3072	2.74729	NPC	Acyl-glycerides
PLPOS_854.7317_10.0519		-8.34754	3.38162	NPC	Acyl-glycerides
PLPOS_854.7300_10.5593		-10.3113	2.7931	NPC	Acyl-glycerides
PLPOS_855.7428_10.8180		-10.3305	2.69925	NPC	Acyl-glycerides
PLPOS_856.7462_10.8180		-10.2979	2.81688	NPC	Acyl-glycerides
PLPOS_856.8463_11.1065		-10.0861	2.98239	NPC	Acyl-glycerides
PLPOS_859.7563_10.1667		-8.84854	3.49672	NPC	Acyl-glycerides
PLPOS_860.7707_10.4422		-9.4511	3.58692	NPC	Acyl-glycerides
PLPOS_861.6371_9.5597		-10.0719	4.0988	NPC	Acyl-glycerides
PLPOS_861.7742_10.4412		-9.58625	3.57728	NPC	Acyl-glycerides
PLPOS_862.7868_10.7069		-10.2282	2.46539	NPC	Acyl-glycerides
PLPOS_863.7099_10.1625		-9.45457	3.65006	NPC	Acyl-glycerides
PLPOS_863.7907_10.7061		-10.2101	2.68706	NPC	Acyl-glycerides
PLPOS_864.7128_10.1615		-9.23109	3.50505	NPC	Acyl-glycerides
PLPOS_865.7275_10.4403		-9.42029	3.55911	NPC	Acyl-glycerides
PLPOS_865.8043_10.9541		-10.3657	2.70882	NPC	Acyl-glycerides
PLPOS_866.7303_10.4402		-9.49215	3.52855	NPC	Acyl-glycerides
PLPOS_866.7672_10.6325		-8.40419	3.11368	NPC	Acyl-glycerides
PLPOS_867.6856_10.2853		-9.62486	3.93428	NPC	Acyl-glycerides
PLPOS_867.7434_10.7025		-10.359	2.50497	NPC	Acyl-glycerides
PLPOS_868.6890_10.2852		-9.55267	3.92807	NPC	Acyl-glycerides
PLPOS_868.7467_10.7025		-10.2918	2.54363	NPC	Acyl-glycerides
PLPOS_868.8467_11.0024		-10.1386	3.34236	NPC	Acyl-glycerides
PLPOS_869.7019_10.5579		-10.4136	2.70713	NPC	Acyl-glycerides
PLPOS_869.7917_11.4509		-9.89073	2.27994	NPC	Acyl-glycerides
PLPOS_870.7060_10.5592		-10.3187	3.47519	NPC	Acyl-glycerides
PLPOS_870.7611_10.9530		-10.3006	2.9572	NPC	Acyl-glycerides
PLPOS_870.8629_11.2438		-10.0831	3.21979	NPC	Acyl-glycerides
PLPOS_871.6771_9.6193		-9.5297	4.16288	NPC	Acyl-glycerides
PLPOS_871.7173_10.8163		-10.3141	2.77144	NPC	Acyl-glycerides
PLPOS_872.7206_10.8163		-10.3441	3.03278	NPC	Acyl-glycerides
PLPOS_873.6941_9.8471		-9.63727	3.94329	NPC	Acyl-glycerides
PLPOS_873.7212_10.8163		-10.2707	2.7751	NPC	Acyl-glycerides
PLPOS_874.7890_10.5940		-9.02588	2.56396	NPC	Acyl-glycerides
PLPOS_875.7921_10.5939		-8.56859	2.54848	NPC	Acyl-glycerides
PLPOS_876.8045_10.8497		-9.39882	2.96599	NPC	Acyl-glycerides
PLPOS_877.8077_10.8497		-10.1882	2.43604	NPC	Acyl-glycerides
PLPOS_878.7303_10.3364		-8.55987	3.27469	NPC	Acyl-glycerides
PLPOS_878.8102_10.8495		-9.01831	2.94822	NPC	Acyl-glycerides
PLPOS_879.8126_10.8494		-9.04251	3.00525	NPC	Acyl-glycerides
PLPOS_882.7629_10.8491		-10.2638	2.50294	NPC	Acyl-glycerides
PLPOS_885.7339_10.9526		-10.5033	2.71471	NPC	Acyl-glycerides
PLPOS_885.7809_11.0963		-10.0698	2.75562	NPC	Acyl-glycerides
PLPOS_886.7372_10.9526		-10.4575	2.71466	NPC	Acyl-glycerides
PLPOS_886.7864_10.4831		-8.79875	3.34031	NPC	Acyl-glycerides
PLPOS_887.7373_10.9527		-10.571	3.04578	NPC	Acyl-glycerides
PLPOS_887.7900_10.4817		-8.71193	3.2545	NPC	Acyl-glycerides
PLPOS_888.8035_10.7382		-9.40006	3.3987	NPC	Acyl-glycerides
PLPOS_889.6700_9.8519		-9.69789	4.00239	NPC	Acyl-glycerides
PLPOS_889.8067_10.7379		-9.36325	3.50013	NPC	Acyl-glycerides
PLPOS_890.8194_10.9821		-9.93261	2.41681	NPC	Acyl-glycerides
PLPOS_891.7428_10.4819		-8.48072	3.28891	NPC	Acyl-glycerides
PLPOS_891.8223_10.9820		-10.1261	2.39301	NPC	Acyl-glycerides
PLPOS_892.7456_10.4817		-8.44935	3.21111	NPC	Acyl-glycerides
PLPOS_892.8239_10.9822		-10.0434	2.43263	NPC	Acyl-glycerides
PLPOS_893.7028_10.3380		-8.52355	2.47587	NPC	Acyl-glycerides
PLPOS_893.7593_10.7322		-9.44507	3.41219	NPC	Acyl-glycerides
PLPOS_894.7057_10.3366		-8.47393	3.32643	NPC	Acyl-glycerides
PLPOS_894.7622_10.7321		-9.45524	3.44762	NPC	Acyl-glycerides
PLPOS_895.7064_10.3343		-8.64089	3.28816	NPC	Acyl-glycerides
PLPOS_895.7186_10.5943		-8.54068	2.51434	NPC	Acyl-glycerides
PLPOS_895.7738_10.9820		-9.62284	3.25245	NPC	Acyl-glycerides
PLPOS_896.7217_10.5940		-8.5153	2.51617	NPC	Acyl-glycerides
PLPOS_896.7770_10.9818		-10.0715	2.50235	NPC	Acyl-glycerides
PLPOS_897.6932_9.7367		-8.68133	4.45702	NPC	Acyl-glycerides
PLPOS_897.7346_10.8496		-9.28303	3.36467	NPC	Acyl-glycerides
PLPOS_898.7375_10.8496		-10.2915	2.4271	NPC	Acyl-glycerides
PLPOS_898.7879_10.3753		-8.2027	3.00459	NPC	Acyl-glycerides
PLPOS_898.7876_11.2154		-10.1818	2.51407	NPC	Acyl-glycerides
PLPOS_899.7111_9.9697		-8.70832	4.14666	NPC	Acyl-glycerides
PLPOS_899.7912_10.3743		-8.2897	3.01568	NPC	Acyl-glycerides
PLPOS_900.7526_11.0938		-10.2644	2.68437	NPC	Acyl-glycerides
PLPOS_900.8038_10.6328		-8.39122	2.90715	NPC	Acyl-glycerides
PLPOS_901.8069_10.6334		-8.34981	3.08718	NPC	Acyl-glycerides
PLPOS_902.8195_10.8826		-8.79291	2.85695	NPC	Acyl-glycerides
PLPOS_903.8231_10.8825		-8.76062	2.69544	NPC	Acyl-glycerides
PLPOS_904.7467_10.3717		-8.19999	3.02721	NPC	Acyl-glycerides
PLPOS_905.7591_10.6329		-8.25569	3.015	NPC	Acyl-glycerides
PLPOS_905.8388_11.1202		-9.28166	2.44316	NPC	Acyl-glycerides
PLPOS_906.7628_10.6325		-8.4101	2.72505	NPC	Acyl-glycerides
PLPOS_906.8421_11.1204		-9.4284	2.71397	NPC	Acyl-glycerides
PLPOS_907.7658_10.6295		-8.34536	3.04834	NPC	Acyl-glycerides
PLPOS_908.7784_10.8828		-8.52699	2.62951	NPC	Acyl-glycerides
PLPOS_909.7379_10.7374		-9.42128	3.13313	NPC	Acyl-glycerides
PLPOS_909.7910_11.1200		-9.09813	2.67157	NPC	Acyl-glycerides
PLPOS_910.7944_11.1198		-9.28652	2.52481	NPC	Acyl-glycerides
PLPOS_911.7496_10.9832		-9.69241	2.79983	NPC	Acyl-glycerides
PLPOS_912.7533_10.9833		-10.1093	2.33486	NPC	Acyl-glycerides
PLPOS_912.8094_11.3504		-9.61829	2.4308	NPC	Acyl-glycerides
PLPOS_913.7647_11.2181		-10.3968	2.61099	NPC	Acyl-glycerides
PLPOS_913.8107_11.3507		-9.69404	2.37516	NPC	Acyl-glycerides
PLPOS_914.7680_11.2180		-10.3446	2.56632	NPC	Acyl-glycerides
PLPOS_916.6892_9.9677		-8.65648	4.21062	NPC	Acyl-glycerides
PLPOS_916.8320_11.0105		-9.41087	3.02693	NPC	Acyl-glycerides
PLPOS_919.7179_10.3752		-8.19471	3.0499	NPC	Acyl-glycerides
PLPOS_920.7212_10.3712		-8.2794	3.23158	NPC	Acyl-glycerides
PLPOS_921.7863_11.0136		-9.51082	2.63635	NPC	Acyl-glycerides
PLPOS_922.7376_10.6349		-8.30927	3.15993	NPC	Acyl-glycerides
PLPOS_922.7883_11.0131		-9.22591	2.67593	NPC	Acyl-glycerides
PLPOS_923.7497_10.8854		-9.21787	2.45218	NPC	Acyl-glycerides
PLPOS_923.7986_11.2380		-9.83735	2.33601	NPC	Acyl-glycerides
PLPOS_924.7529_10.8851		-8.62405	2.92093	NPC	Acyl-glycerides
PLPOS_924.8038_10.4777		-8.78159	3.93552	NPC	Acyl-glycerides
PLPOS_924.8032_11.2368		-9.96644	2.54219	NPC	Acyl-glycerides
PLPOS_925.7649_11.1219		-9.35786	2.58553	NPC	Acyl-glycerides
PLPOS_925.8070_10.4803		-8.75469	3.85699	NPC	Acyl-glycerides
PLPOS_926.7686_11.1217		-9.33545	2.47437	NPC	Acyl-glycerides
PLPOS_926.8193_10.7142		-9.18767	2.61032	NPC	Acyl-glycerides
PLPOS_927.8226_10.7169		-8.90066	3.29612	NPC	Acyl-glycerides
PLPOS_928.7845_11.3492		-9.85241	2.58446	NPC	Acyl-glycerides
PLPOS_928.8325_10.9189		-9.053	2.39041	NPC	Acyl-glycerides
PLPOS_929.7590_10.4782		-8.77791	3.9226	NPC	Acyl-glycerides
PLPOS_929.7858_11.3502		-9.73818	2.93794	NPC	Acyl-glycerides
PLPOS_930.7624_10.4767		-8.72014	3.94199	NPC	Acyl-glycerides
PLPOS_930.7911_10.0691		-9.61396	3.75636	NPC	Acyl-glycerides
PLPOS_930.8485_11.1348		-9.0349	2.30397	NPC	Acyl-glycerides
PLPOS_931.7943_10.0691		-9.33958	3.86831	NPC	Acyl-glycerides
PLPOS_931.8528_11.1346		-9.11244	2.35853	NPC	Acyl-glycerides
PLPOS_933.6959_9.8745		-7.77168	2.62041	NPC	Acyl-glycerides
PLPOS_933.7887_10.9243		-8.94397	2.41935	NPC	Acyl-glycerides
PLPOS_934.7930_10.9095		-8.9245	2.70383	NPC	Acyl-glycerides
PLPOS_935.8064_11.1348		-9.04227	2.3354	NPC	Acyl-glycerides
PLPOS_936.8094_11.1346		-9.03952	2.20878	NPC	Acyl-glycerides
PLPOS_937.8214_11.3597		-9.32602	1.98929	NPC	Acyl-glycerides
PLPOS_938.8241_11.3596		-9.34686	2.04167	NPC	Acyl-glycerides
PLPOS_939.7812_11.2404		-9.90464	2.364	NPC	Acyl-glycerides
PLPOS_940.7844_11.2406		-9.85234	2.33849	NPC	Acyl-glycerides
PLPOS_944.7210_10.2807		-8.50508	3.66789	NPC	Acyl-glycerides
PLPOS_947.7496_10.7138		-8.80371	3.08961	NPC	Acyl-glycerides
PLPOS_948.7532_10.7121		-8.81197	3.27307	NPC	Acyl-glycerides
PLPOS_949.7657_10.9325		-8.8341	2.94637	NPC	Acyl-glycerides
PLPOS_950.7693_10.9291		-8.86297	2.77196	NPC	Acyl-glycerides
PLPOS_951.7817_11.1429		-9.07273	2.17703	NPC	Acyl-glycerides
PLPOS_952.7848_11.1432		-9.19388	2.32011	NPC	Acyl-glycerides
PLPOS_952.8343_10.7579		-8.87636	3.53379	NPC	Acyl-glycerides
PLPOS_953.7977_11.3645		-9.25184	1.95948	NPC	Acyl-glycerides
PLPOS_954.8011_11.3650		-9.31775	1.95779	NPC	Acyl-glycerides
PLPOS_955.7742_10.5279		-8.72317	3.82677	NPC	Acyl-glycerides
PLPOS_955.8125_11.5926		-9.45999	2.25832	NPC	Acyl-glycerides
PLPOS_955.8486_10.9908		-9.58131	2.72085	NPC	Acyl-glycerides
PLPOS_956.8148_11.5930		-9.34787	2.00741	NPC	Acyl-glycerides
PLPOS_956.8627_11.1553		-9.15335	1.95983	NPC	Acyl-glycerides
PLPOS_957.8164_11.5951		-9.44078	2.02304	NPC	Acyl-glycerides
PLPOS_961.8183_11.1544		-9.08954	2.00385	NPC	Acyl-glycerides
PLPOS_963.8364_11.3739		-9.19176	1.84625	NPC	Acyl-glycerides
PLPOS_965.8518_11.6090		-9.17418	1.86056	NPC	Acyl-glycerides
PLPOS_966.8534_11.6002		-9.16418	1.80967	NPC	Acyl-glycerides
PLPOS_967.8115_11.4837		-9.51656	2.15765	NPC	Acyl-glycerides
PLPOS_968.8136_11.4841		-9.42433	2.08513	NPC	Acyl-glycerides
PLPOS_972.7528_10.5553		-8.23894	3.87773	NPC	Acyl-glycerides
PLPOS_973.7638_10.7620		-8.84899	3.70055	NPC	Acyl-glycerides
PLPOS_974.6828_10.5584		-10.0409	3.31359	NPC	Acyl-glycerides
PLPOS_974.7679_10.7617		-8.9572	3.61171	NPC	Acyl-glycerides
PLPOS_975.7815_10.9935		-9.12945	3.35629	NPC	Acyl-glycerides
PLPOS_976.7839_10.9940		-8.77544	3.73126	NPC	Acyl-glycerides
PLPOS_977.7960_11.1652		-9.0929	1.8855	NPC	Acyl-glycerides
PLPOS_979.8128_11.3787		-9.15444	1.8309	NPC	Acyl-glycerides
PLPOS_981.8284_11.6105		-9.22574	1.81615	NPC	Acyl-glycerides
PLPOS_982.8316_11.6103		-9.13201	1.75126	NPC	Acyl-glycerides
PLPOS_984.8464_11.7888		-9.31415	1.98401	NPC	Acyl-glycerides
PLPOS_987.9133_11.6041		-9.08965	1.79719	NPC	Acyl-glycerides
PLPOS_995.8421_11.7101		-9.29211	1.96758	NPC	Acyl-glycerides
PLPOS_997.6835_10.3216		-8.30879	3.16127	NPC	Acyl-glycerides
PLPOS_999.7028_10.5935		-8.52381	2.7783	NPC	Acyl-glycerides
PLPOS_1000.7040_10.5934		-8.48517	2.5946	NPC	Acyl-glycerides
PLPOS_1001.7177_10.8485		-9.84135	2.65596	NPC	Acyl-glycerides
PLPOS_1005.8267_11.4431		-9.13474	1.81075	NPC	Acyl-glycerides
PLPOS_1006.8285_11.4443		-9.16604	1.95811	NPC	Acyl-glycerides
PLPOS_1010.8624_11.7961		-9.20938	1.87592	NPC	Acyl-glycerides
PLPOS_1024.6981_10.3840		-8.43986	2.85856	NPC	Acyl-glycerides
PLPOS_1027.7325_10.8847		-8.72924	2.83185	NPC	Acyl-glycerides
PLPOS_1028.7340_10.8842		-8.50417	3.05668	NPC	Acyl-glycerides
META_267.2329_5555.0000	10-heptadecenoate (17:1n7)	-6.75793	-0.537444	Metabolon	Fatty acids
META_295.2642_5780.0000	10-nonadecenoate (19:1n9)	-6.66168	-0.547326	Metabolon	Fatty acids
META_183.1390_5085.8000	10-undecenoate (11:1n1)	-6.68523	0.817538	Metabolon	Fatty acids
META_269.2486_5695.0000	15-methylpalmitate	-6.57314	-0.463433	Metabolon	Fatty acids
META_271.2278_5236.2000	16-hydroxypalmitate	-6.53235	-0.590478	Metabolon	Fatty acids
META_297.2799_5993.0000	17-methylstearate	-6.66463	-0.339042	Metabolon	Fatty acids
META_104.0706_2059.0000	2-aminobutyrate	-6.76509	1.07923	Metabolon	Fatty acids
META_160.1332_750.0000	2-aminooctanoate	-5.8949	1.76416	Metabolon	Fatty acids
META_103.0400_1258.0000	2-hydroxybutyrate/2-hydroxyisobutyrate	-6.75601	0.505771	Metabolon	Fatty acids
META_159.1026_3736.8000	2-hydroxyoctanoate	-5.70882	1.61	Metabolon	Fatty acids
META_271.2278_5511.2000	2-hydroxypalmitate	-6.71199	-0.291228	Metabolon	Fatty acids
META_299.2591_5695.0000	2-hydroxystearate	-6.64929	-0.212662	Metabolon	Fatty acids
META_104.0706_2215.0000	3-aminoisobutyrate	-6.33183	1.17986	Metabolon	Fatty acids
META_117.0557_975.0000	3-hydroxy-2-ethylpropionate	-6.23148	1.89409	Metabolon	Fatty acids
META_415.3217_5398.0000	3-hydroxy-5-cholestenoic acid	-6.18354	0.599972	Metabolon	Fatty acids
META_103.0400_1443.3000	3-hydroxybutyrate (BHBA)	-6.70837	0.0363406	Metabolon	Fatty acids
META_248.1492_2400.0000	3-hydroxybutyrylcarnitine (1)	-6.66273	0.918167	Metabolon	Fatty acids
META_248.1492_2340.0000	3-hydroxybutyrylcarnitine (2)	-6.67575	0.809059	Metabolon	Fatty acids
META_187.1339_4634.7000	3-hydroxydecanoate	-6.87233	0.0943194	Metabolon	Fatty acids
META_131.0713_1725.0000	3-hydroxyhexanoate	-6.66542	0.793174	Metabolon	Fatty acids
META_215.1652_5175.0000	3-hydroxylaurate	-6.85905	-0.0936392	Metabolon	Fatty acids
META_243.1965_5335.0000	3-hydroxymyristate	-6.86199	-0.266512	Metabolon	Fatty acids
META_159.1026_3446.0000	3-hydroxyoctanoate	-6.65717	0.420995	Metabolon	Fatty acids
META_115.0400_1465.0000	3-methyl-2-oxobutyrate	-6.07653	2.16057	Metabolon	Fatty acids
META_127.0513_1637.8000	5,6-dihydrothymine	-6.3036	1.73803	Metabolon	Fatty acids
META_197.1547_5224.0000	5-dodecenoate (12:1n7)	-6.68805	-0.567998	Metabolon	Fatty acids
META_429.3010_5288.1000	7-alpha-hydroxy-3-oxo-4-cholestenoate (7-Hoca)	-5.89644	1.18834	Metabolon	Fatty acids
META_299.2591_5384.0000	9-hydroxystearate	-6.78961	-0.669889	Metabolon	Fatty acids
META_204.1230_2282.0000	acetylcarnitine (C2)	-6.66614	0.835037	Metabolon	Fatty acids
META_173.0091_580.0000	aconitate [cis or trans]	-6.4539	0.754006	Metabolon	Fatty acids
META_290.1598_2558.0000	adipoylcarnitine (C6-DC)	-6.55848	1.12073	Metabolon	Fatty acids
META_331.2642_5678.0000	adrenate (22:4n6)	-7.074	-0.335287	Metabolon	Fatty acids
META_311.2955_6295.0000	arachidate (20:0)	-6.89888	-0.405577	Metabolon	Fatty acids
META_303.2329_5535.0000	arachidonate (20:4n6)	-6.94241	-0.409462	Metabolon	Fatty acids
META_232.1543_2860.0000	butyrylcarnitine (C4)	-6.44696	2.0406	Metabolon	Fatty acids
META_171.1390_5090.7000	caprate (10:0)	-6.34698	-0.380836	Metabolon	Fatty acids
META_227.1138_2942.0000	carnosine	-6.70926	1.70538	Metabolon	Fatty acids
META_314.2325_1057.0000	cis-4-decenoylcarnitine (C10:1)	-7.20995	1.2094	Metabolon	Fatty acids
META_191.0197_582.0000	citrate	-6.58354	0.740386	Metabolon	Fatty acids
META_316.2482_1130.0000	decanoylcarnitine (C10)	-7.24427	1.18787	Metabolon	Fatty acids
META_307.2642_5730.0000	dihomo-linoleate (20:2n6)	-7.00681	-0.360945	Metabolon	Fatty acids
META_305.2486_5596.0000	dihomo-linolenate (20:3n3 or n6)	-6.89001	-0.308833	Metabolon	Fatty acids
META_335.2955_6034.0000	docosadienoate (22:2n6)	-6.90877	-0.366875	Metabolon	Fatty acids
META_327.2329_5525.0000	docosahexaenoate (DHA; 22:6n3)	-7.06859	-0.127267	Metabolon	Fatty acids
META_329.2486_5571.0000	docosapentaenoate (n3 DPA; 22:5n3)	-6.86155	-0.243883	Metabolon	Fatty acids
META_329.2486_5624.5000	docosapentaenoate (n6 DPA; 22:5n6)	-6.86613	-0.501528	Metabolon	Fatty acids
META_229.1445_2990.0000	dodecanedioate	-6.25359	0.0220817	Metabolon	Fatty acids
META_309.2799_5950.0000	eicosenoate (20:1)	-7.03062	-0.365756	Metabolon	Fatty acids
META_337.3112_6355.6000	erucate (22:1n9)	-7.30188	-0.33016	Metabolon	Fatty acids
META_131.0349_2785.0000	ethylmalonate	-6.35596	1.68468	Metabolon	Fatty acids
META_233.1132_2380.0000	gamma-glutamyl-2-aminobutyrate	-6.76229	1.17007	Metabolon	Fatty acids
META_91.0400_758.0000	glycerol	-6.75534	-0.707302	Metabolon	Fatty acids
META_285.2071_4615.0000	hexadecanedioate	-6.24416	0.187899	Metabolon	Fatty acids
META_260.1856_3308.0000	hexanoylcarnitine (C6)	-7.04679	1.19712	Metabolon	Fatty acids
META_243.1350_2780.0000	hexanoylglutamine	-6.64729	0.426126	Metabolon	Fatty acids
META_199.1703_5300.0000	laurate (12:0)	-6.47359	-0.596536	Metabolon	Fatty acids
META_344.2795_1235.0000	laurylcarnitine (C12)	-6.91723	1.40171	Metabolon	Fatty acids
META_279.2329_5535.0000	linoleate (18:2n6)	-7.0444	-0.561611	Metabolon	Fatty acids
META_277.2173_5450.0000	linolenate [alpha or gamma; (18:3n3 or 6)]	-7.24425	-0.652709	Metabolon	Fatty acids
META_322.2751_6150.0000	linoleoyl ethanolamide	-7.20838	-0.588717	Metabolon	Fatty acids
META_424.3421_1430.0000	linoleoylcarnitine (C18:2)*	-6.67183	2.54596	Metabolon	Fatty acids
META_103.0036_3447.0000	malonate	-6.56459	0.587465	Metabolon	Fatty acids
META_225.0615_2200.0000	mannose	-6.95018	-0.566285	Metabolon	Fatty acids
META_269.2486_5731.0000	margarate (17:0)	-6.72734	-0.418546	Metabolon	Fatty acids
META_227.2016_5440.0000	myristate (14:0)	-6.58463	-0.612479	Metabolon	Fatty acids
META_225.1860_5346.9000	myristoleate (14:1n5)	-6.68409	-0.683358	Metabolon	Fatty acids
META_370.2947_1316.0000	myristoleoylcarnitine (C14:1)*	-6.80729	1.15389	Metabolon	Fatty acids
META_372.3108_1350.0000	myristoylcarnitine (C14)	-6.62253	1.82622	Metabolon	Fatty acids
META_118.0498_826.0000	N-acetylglycine	-6.6234	0.132408	Metabolon	Fatty acids
META_297.2799_6068.0000	nonadecanoate (19:0)	-6.65471	-0.290316	Metabolon	Fatty acids
META_312.2544_5580.0000	N-palmitoylglycine	-6.66937	-0.322606	Metabolon	Fatty acids
META_288.2169_950.0000	octanoylcarnitine (C8)	-7.22908	1.22278	Metabolon	Fatty acids
META_281.2486_5655.0000	oleate/vaccenate (18:1)	-7.02475	-0.577007	Metabolon	Fatty acids
META_324.2908_6450.0000	oleoyl ethanolamide	-6.87574	-0.589063	Metabolon	Fatty acids
META_426.3577_1423.0000	oleoylcarnitine (C18:1)	-6.58559	2.27812	Metabolon	Fatty acids
META_255.2329_5618.0000	palmitate (16:0)	-6.78816	-0.518206	Metabolon	Fatty acids
META_253.2173_5475.0000	palmitoleate (16:1n7)	-6.77859	-0.560071	Metabolon	Fatty acids
META_398.3264_1357.0000	palmitoleoylcarnitine (C16:1)*	-6.69442	1.49888	Metabolon	Fatty acids
META_298.2751_6300.0000	palmitoyl ethanolamide	-6.83336	-0.426809	Metabolon	Fatty acids
META_400.3421_1425.0000	palmitoylcarnitine (C16)	-6.57279	2.17351	Metabolon	Fatty acids
META_241.2173_5521.0000	pentadecanoate (15:0)	-6.59896	-0.418016	Metabolon	Fatty acids
META_352.1655_3325.0000	phenylalanyltryptophan	-7.0698	-0.582527	Metabolon	Fatty acids
META_311.2955_5908.0000	phytanate	-6.64954	-0.0710041	Metabolon	Fatty acids
META_283.2642_5872.0000	stearate (18:0)	-6.69478	-0.384676	Metabolon	Fatty acids
META_275.2016_5395.0000	stearidonate (18:4n3)	-6.96836	-0.423078	Metabolon	Fatty acids
META_328.3210_1787.0000	stearoyl ethanolamide	-6.83539	-0.734469	Metabolon	Fatty acids
META_428.3734_1485.0000	stearoylcarnitine (C18)	-6.63516	2.31586	Metabolon	Fatty acids
META_257.1758_4000.0000	tetradecanedioate	-6.34206	-0.082045	Metabolon	Fatty acids
META_111.0200_1089.7000	uracil	-6.46973	2.56776	Metabolon	Fatty acids
META_286.2007_870.0000	X - 11261	-6.28433	1.37071	Metabolon	Fatty acids
META_241.1440_3121.0000	X - 11438	-6.76316	0.829934	Metabolon	Fatty acids
META_165.0921_4285.0000	X - 11478	-6.19077	1.27787	Metabolon	Fatty acids
META_342.2632_1200.0000	X - 11540	-6.92641	1.13819	Metabolon	Fatty acids
META_283.1919_4396.5000	X - 11905	-5.79439	0.613075	Metabolon	Fatty acids
META_164.0738_2700.0000	X - 12101	-6.46907	0.842656	Metabolon	Fatty acids
META_226.0817_2160.0000	X - 12127	-6.41614	2.07551	Metabolon	Fatty acids
META_223.1705_5315.0000	X - 12442	-7.13819	-0.373868	Metabolon	Fatty acids
META_251.2017_5408.0000	X - 12450	-7.1088	-0.663175	Metabolon	Fatty acids
META_241.1193_2528.0000	X - 12472	-6.57687	0.629759	Metabolon	Fatty acids
META_203.1390_2300.0000	X - 12688	-6.10515	2.26198	Metabolon	Fatty acids
META_241.1194_2406.0000	X - 12739	-6.49558	0.746208	Metabolon	Fatty acids
META_302.2321_1015.0000	X - 13431	-7.07529	1.63088	Metabolon	Fatty acids
META_242.0147_1642.0000	X - 13684	-6.45118	1.13718	Metabolon	Fatty acids
META_165.0922_4353.0000	X - 14939	-6.09785	1.24952	Metabolon	Fatty acids
META_304.2115_785.0000	X - 15469	-6.72497	1.17636	Metabolon	Fatty acids
META_269.1508_3629.0000	X - 15486	-6.32323	1.22166	Metabolon	Fatty acids
META_248.0947_2809.0000	X - 16397	-6.52232	1.15816	Metabolon	Fatty acids
META_198.1143_3765.0000	X - 16570	-6.17416	1.18009	Metabolon	Fatty acids
META_222.0791_2537.0000	X - 16580	-6.65062	1.09111	Metabolon	Fatty acids
META_141.0923_3718.0000	X - 16944	-6.15856	1.25504	Metabolon	Fatty acids
META_248.1675_1052.0000	X - 17335	-6.72727	1.03877	Metabolon	Fatty acids
META_328.2476_1136.0000	X - 17337	-6.88341	1.58523	Metabolon	Fatty acids
META_193.1235_4870.0000	X - 18921	-6.38296	1.15854	Metabolon	Fatty acids
META_165.0924_4238.4000	X - 21319	-6.21225	1.24905	Metabolon	Fatty acids
META_195.1392_5153.0000	X - 21343	-7.18889	-0.343838	Metabolon	Fatty acids
META_239.1655_5196.0000	X - 21353	-7.06809	0.0201339	Metabolon	Fatty acids
META_157.0872_3956.0000	X - 21411	-5.81295	1.81113	Metabolon	Fatty acids
META_167.1079_4529.0000	X - 21607	-7.1289	0.29412	Metabolon	Fatty acids
META_253.1446_3172.0000	X - 21735	-6.9774	0.187769	Metabolon	Fatty acids
META_183.1391_3345.0000	X - 21736	-6.62443	0.961264	Metabolon	Fatty acids
META_197.0826_1290.0000	X - 21792	-6.97619	0.679327	Metabolon	Fatty acids
META_245.1402_3440.0000	X - 21829	-6.6733	0.896006	Metabolon	Fatty acids
META_222.1143_4340.0000	X - 21849	-6.22177	1.42028	Metabolon	Fatty acids
META_197.1552_5263.0000	X - 22764	-6.92474	-0.312489	Metabolon	Fatty acids
META_169.1230_4886.0000	X - 23293	-7.3027	-0.493754	Metabolon	Fatty acids
META_169.1230_4856.0000	X - 23294	-6.04901	2.01256	Metabolon	Fatty acids
META_169.1230_4807.0000	X - 23295	-6.39776	-0.426221	Metabolon	Fatty acids
META_169.1230_4976.0000	X - 23297	-7.06929	-0.247433	Metabolon	Fatty acids
META_220.1361_871.0000	X - 23678	-6.59222	1.04912	Metabolon	Fatty acids
META_338.2319_1049.0000	X - 23680	-6.54529	1.40296	Metabolon	Fatty acids
META_456.3315_1179.0000	X - 23756	-6.30794	0.900348	Metabolon	Fatty acids
META_349.2731_1627.0000	X - 23782	-6.90551	-0.255394	Metabolon	Fatty acids
META_243.1336_2221.0000	X - 24527	-6.5164	0.755766	Metabolon	Fatty acids
META_230.1386_2649.5000	X - 24812	-6.45708	1.56131	Metabolon	Fatty acids
PHPOS_206.1276_5.0447		-6.92247	0.233522	NPC	Fatty acids
PHPOS_207.1102_1.8210		-6.31029	2.05726	NPC	Fatty acids
PHPOS_223.1047_1.7785		-6.53175	2.02132	NPC	Fatty acids
PHPOS_248.0637_1.9277		-6.44775	1.96767	NPC	Fatty acids
PHPOS_260.1850_4.3117		-7.25622	1.19437	NPC	Fatty acids
PHPOS_261.1882_4.3101		-7.17593	1.18852	NPC	Fatty acids
PHPOS_286.2008_4.2151		-6.03828	1.44113	NPC	Fatty acids
PHPOS_287.2038_4.2152		-6.07975	1.42517	NPC	Fatty acids
PHPOS_288.2164_4.1229		-7.27493	1.29149	NPC	Fatty acids
PHPOS_289.2194_4.1223		-7.24572	1.32189	NPC	Fatty acids
PHPOS_300.2160_4.0834		-7.0242	1.58806	NPC	Fatty acids
PHPOS_302.2318_4.0134		-7.14466	1.5322	NPC	Fatty acids
PHPOS_304.2111_4.6774		-6.80799	1.18573	NPC	Fatty acids
PHPOS_312.2159_4.0917		-6.40549	1.43644	NPC	Fatty acids
PHPOS_314.2320_4.0224		-7.1677	1.2647	NPC	Fatty acids
PHPOS_315.2351_4.0233		-7.07972	1.49867	NPC	Fatty acids
PHPOS_316.2476_3.9942		-7.22832	1.30199	NPC	Fatty acids
PHPOS_317.2508_3.9944		-7.25427	1.27198	NPC	Fatty acids
PHPOS_318.2533_4.0058		-7.30696	1.19775	NPC	Fatty acids
PHPOS_328.2475_3.9600		-7.10409	1.55646	NPC	Fatty acids
PHPOS_330.2628_3.8392		-7.03985	1.47121	NPC	Fatty acids
PHPOS_332.2421_4.5157		-6.94787	1.26921	NPC	Fatty acids
PHPOS_333.2452_4.4903		-6.88667	1.18545	NPC	Fatty acids
PHPOS_340.2474_3.9376		-7.10573	1.45202	NPC	Fatty acids
PHPOS_342.2632_3.8982		-7.1096	1.32577	NPC	Fatty acids
PHPOS_343.2664_3.9010		-7.10328	1.25112	NPC	Fatty acids
PHPOS_345.2819_3.8875		-7.09253	1.26753	NPC	Fatty acids
PHPOS_356.2786_3.8468		-7.1859	1.52917	NPC	Fatty acids
PHPOS_360.2732_4.3635		-6.90073	1.35384	NPC	Fatty acids
PHPOS_366.2629_3.8931		-6.93106	1.28939	NPC	Fatty acids
PHPOS_368.2787_3.8336		-6.98719	1.32604	NPC	Fatty acids
PHPOS_369.2819_3.8312		-7.0932	1.3627	NPC	Fatty acids
PHPOS_370.2945_3.7971		-6.99342	1.28762	NPC	Fatty acids
PHPOS_371.2976_3.7971		-6.93859	1.35753	NPC	Fatty acids
PHPOS_372.3095_3.8035		-7.06222	1.59488	NPC	Fatty acids
PHPOS_373.3129_3.8060		-6.83578	1.74623	NPC	Fatty acids
PHPOS_382.2941_3.7887		-6.82602	2.04205	NPC	Fatty acids
PHPOS_384.3096_3.7693		-6.97235	1.43555	NPC	Fatty acids
PHPOS_388.3046_4.2680		-6.81627	1.36767	NPC	Fatty acids
PHPOS_392.2780_3.8027		-7.01139	1.41243	NPC	Fatty acids
PHPOS_394.2938_3.7986		-6.83612	1.6859	NPC	Fatty acids
PHPOS_396.3097_3.7752		-7.0084	1.45311	NPC	Fatty acids
PHPOS_397.3132_3.7748		-7.16683	1.5415	NPC	Fatty acids
PHPOS_398.3259_3.7494		-6.97782	1.26542	NPC	Fatty acids
PHPOS_399.3289_3.7497		-6.93104	1.13439	NPC	Fatty acids
PHPOS_400.3416_3.7393		-6.70696	1.96692	NPC	Fatty acids
PHPOS_401.3448_3.7409		-6.67909	2.12162	NPC	Fatty acids
PHPOS_424.3419_3.7213		-6.81989	2.47305	NPC	Fatty acids
PHPOS_428.3712_3.6802		-6.729	2.29982	NPC	Fatty acids
PHPOS_429.3753_3.6797		-6.87614	2.16851	NPC	Fatty acids
PHPOS_454.3883_3.6400		-6.89404	2.22793	NPC	Fatty acids
PHPOS_462.2973_3.7185		-6.83636	2.6908	NPC	Fatty acids
PHPOS_464.3131_3.6879		-6.89485	2.06953	NPC	Fatty acids
PHPOS_465.3166_3.6879		-6.8868	2.03891	NPC	Fatty acids
PHPOS_538.4826_3.5051		-6.85256	2.67614	NPC	Fatty acids
PHPOS_540.4978_3.4829		-6.62039	2.76988	NPC	Fatty acids
PHPOS_542.3223_4.9608		-6.61699	1.09339	NPC	Fatty acids
PHPOS_791.5291_4.5524		-7.23803	1.85539	NPC	Fatty acids
PLNEG_111.0065_0.4451		-6.53774	0.671605	NPC	Fatty acids
PLNEG_191.0173_0.4447		-6.48382	0.868865	NPC	Fatty acids
PLNEG_197.1518_1.3153		-6.74915	-0.53453	NPC	Fatty acids
PLNEG_199.1679_1.5962		-6.53911	-0.65755	NPC	Fatty acids
PLNEG_223.1675_1.5045		-7.30854	-0.33215	NPC	Fatty acids
PLNEG_225.1834_1.7495		-6.61353	-0.71253	NPC	Fatty acids
PLNEG_226.1865_1.7511		-6.63586	-0.769747	NPC	Fatty acids
PLNEG_227.1994_2.1510		-6.65325	-0.767209	NPC	Fatty acids
PLNEG_228.2025_2.1510		-6.60001	-0.789776	NPC	Fatty acids
PLNEG_237.1466_1.2163		-6.78561	0.035247	NPC	Fatty acids
PLNEG_237.2197_2.7449		-6.97606	-0.763785	NPC	Fatty acids
PLNEG_241.2147_2.4319		-6.73515	-0.831505	NPC	Fatty acids
PLNEG_242.2180_2.4346		-6.65187	-0.855258	NPC	Fatty acids
PLNEG_249.1830_1.7394		-7.11231	-0.555174	NPC	Fatty acids
PLNEG_251.1989_1.9575		-7.3175	-0.604874	NPC	Fatty acids
PLNEG_253.2151_2.2991		-6.78691	-0.764296	NPC	Fatty acids
PLNEG_253.3426_2.2994		-6.76769	-0.707642	NPC	Fatty acids
PLNEG_254.2183_2.2991		-6.77491	-0.657702	NPC	Fatty acids
PLNEG_256.2336_2.7444		-7.09486	-0.954634	NPC	Fatty acids
PLNEG_257.2362_2.7449		-7.02564	-0.797035	NPC	Fatty acids
PLNEG_258.2388_2.7456		-6.92712	-0.892443	NPC	Fatty acids
PLNEG_259.2402_2.4240		-7.11609	-0.578066	NPC	Fatty acids
PLNEG_267.2303_2.5848		-6.8645	-0.784361	NPC	Fatty acids
PLNEG_268.2335_2.5850		-6.93436	-0.814032	NPC	Fatty acids
PLNEG_269.2466_3.0760		-6.80954	-0.928603	NPC	Fatty acids
PLNEG_270.2499_3.0764		-6.80354	-0.895871	NPC	Fatty acids
PLNEG_271.2250_1.5535		-7.20702	-0.623672	NPC	Fatty acids
PLNEG_275.1988_1.8451		-7.24531	-0.449005	NPC	Fatty acids
PLNEG_277.2148_2.1224		-7.32817	-0.768472	NPC	Fatty acids
PLNEG_278.0710_0.3406		-6.19804	1.36761	NPC	Fatty acids
PLNEG_278.2181_2.1220		-7.35301	-0.742909	NPC	Fatty acids
PLNEG_279.2306_2.4665		-7.35919	-0.841069	NPC	Fatty acids
PLNEG_279.3649_2.4667		-7.46296	-0.592486	NPC	Fatty acids
PLNEG_280.2339_2.4665		-7.41111	-0.736393	NPC	Fatty acids
PLNEG_281.2370_2.4665		-7.41842	-0.757389	NPC	Fatty acids
PLNEG_281.2460_2.8954		-7.31534	-0.886267	NPC	Fatty acids
PLNEG_281.3805_2.8940		-6.81001	-0.436799	NPC	Fatty acids
PLNEG_282.2492_2.8953		-7.21794	-0.930693	NPC	Fatty acids
PLNEG_284.2552_2.8965		-7.11293	-0.89197	NPC	Fatty acids
PLNEG_285.2677_3.4412		-6.86231	-0.577367	NPC	Fatty acids
PLNEG_286.2706_3.4420		-7.08468	-1.0016	NPC	Fatty acids
PLNEG_295.2613_3.2264		-6.87436	-0.716295	NPC	Fatty acids
PLNEG_296.2646_3.2236		-6.88892	-0.664844	NPC	Fatty acids
PLNEG_297.2768_3.7177		-6.94568	-0.647304	NPC	Fatty acids
PLNEG_300.0405_0.3364		-6.2864	2.59551	NPC	Fatty acids
PLNEG_303.2307_2.4213		-7.10223	-0.456889	NPC	Fatty acids
PLNEG_304.2337_2.4205		-7.13032	-0.481771	NPC	Fatty acids
PLNEG_305.2459_2.6639		-7.06821	-0.598085	NPC	Fatty acids
PLNEG_306.2490_2.6623		-6.98641	-0.666465	NPC	Fatty acids
PLNEG_307.2616_3.0381		-7.3543	-0.643641	NPC	Fatty acids
PLNEG_308.2647_3.0386		-7.28946	-0.683675	NPC	Fatty acids
PLNEG_309.2774_3.5531		-7.26712	-0.486214	NPC	Fatty acids
PLNEG_310.2804_3.5532		-7.2262	-0.628434	NPC	Fatty acids
PLNEG_311.2930_4.2328		-7.14636	-0.727433	NPC	Fatty acids
PLNEG_312.2960_4.2324		-7.17705	-0.74244	NPC	Fatty acids
PLNEG_327.2306_2.3162		-7.06607	-0.268389	NPC	Fatty acids
PLNEG_328.2337_2.3162		-6.98655	-0.221256	NPC	Fatty acids
PLNEG_329.2459_2.5199		-7.03405	-0.392525	NPC	Fatty acids
PLNEG_330.2491_2.5201		-7.03726	-0.338905	NPC	Fatty acids
PLNEG_331.2617_2.8845		-7.04319	-0.637038	NPC	Fatty acids
PLNEG_332.2649_2.8845		-7.09241	-0.594043	NPC	Fatty acids
PLNEG_335.2174_2.2992		-6.85187	-0.796034	NPC	Fatty acids
PLNEG_337.2336_2.7441		-7.04054	-0.734247	NPC	Fatty acids
PLNEG_337.3083_4.2996		-7.36798	-0.465538	NPC	Fatty acids
PLNEG_338.2366_2.7442		-7.02374	-0.694156	NPC	Fatty acids
PLNEG_338.3115_4.3017		-7.3793	-0.481987	NPC	Fatty acids
PLNEG_355.2615_2.7452		-6.96121	-0.541631	NPC	Fatty acids
PLNEG_357.2768_3.0452		-6.97646	-0.389587	NPC	Fatty acids
PLNEG_359.2926_3.4585		-7.15114	-0.735146	NPC	Fatty acids
PLNEG_361.2336_2.4662		-7.42754	-0.703425	NPC	Fatty acids
PLNEG_362.2368_2.4663		-7.31881	-0.716868	NPC	Fatty acids
PLNEG_363.2496_2.8931		-7.21768	-0.74545	NPC	Fatty acids
PLNEG_363.3242_4.4928		-7.37577	-0.673449	NPC	Fatty acids
PLNEG_364.2527_2.8940		-7.16605	-0.796272	NPC	Fatty acids
PLNEG_364.3274_4.4927		-7.28585	-0.741657	NPC	Fatty acids
PLNEG_365.2647_3.4408		-7.24924	-0.688502	NPC	Fatty acids
PLNEG_365.3398_5.0941		-7.38945	-0.557227	NPC	Fatty acids
PLNEG_366.2679_3.4410		-7.16751	-0.52876	NPC	Fatty acids
PLNEG_366.3430_5.0939		-7.40805	-0.474414	NPC	Fatty acids
PLNEG_375.1890_2.7444		-6.96053	-0.866443	NPC	Fatty acids
PLNEG_379.2230_2.8933		-7.13546	-0.835602	NPC	Fatty acids
PLNEG_381.2370_3.4408		-7.15624	-0.830552	NPC	Fatty acids
PLNEG_386.2342_1.2265		-7.23545	-0.19365	NPC	Fatty acids
PLNEG_388.2500_1.5164		-7.11694	-0.128074	NPC	Fatty acids
PLNEG_389.2531_1.5164		-7.13733	-0.140916	NPC	Fatty acids
PLNEG_401.2049_2.8933		-7.11753	-0.878655	NPC	Fatty acids
PLNEG_415.3190_1.9229		-5.99952	1.05267	NPC	Fatty acids
PLNEG_429.2984_1.2759		-5.86666	1.23688	NPC	Fatty acids
PLNEG_431.0512_0.3643		-6.8118	0.14741	NPC	Fatty acids
PLNEG_439.2360_2.8923		-7.2465	-0.700422	NPC	Fatty acids
PLNEG_445.2523_2.8934		-7.20081	-0.794407	NPC	Fatty acids
PLNEG_581.4532_2.4663		-7.19116	-0.620179	NPC	Fatty acids
PLNEG_585.4860_2.8932		-7.13877	-0.784414	NPC	Fatty acids
PLPOS_302.2313_0.4932		-7.00862	1.84037	NPC	Fatty acids
PLPOS_314.2318_0.5379		-7.07624	1.37721	NPC	Fatty acids
PLPOS_315.2350_0.5378		-7.10923	1.42376	NPC	Fatty acids
PLPOS_316.2476_0.6125		-7.18326	1.25055	NPC	Fatty acids
PLPOS_317.2504_0.6126		-7.15567	1.31601	NPC	Fatty acids
PLPOS_323.2554_2.5140		-6.71975	-0.317284	NPC	Fatty acids
PLPOS_326.3023_2.4261		-7.19502	-0.822621	NPC	Fatty acids
PLPOS_328.2474_0.6077		-7.04006	1.58909	NPC	Fatty acids
PLPOS_329.2498_0.6076		-6.91008	1.57886	NPC	Fatty acids
PLPOS_330.2624_0.6891		-7.05394	1.51951	NPC	Fatty acids
PLPOS_332.2423_0.4914		-6.86099	1.18916	NPC	Fatty acids
PLPOS_338.2307_0.5127		-6.62598	1.46398	NPC	Fatty acids
PLPOS_340.2466_0.6447		-6.93276	1.44038	NPC	Fatty acids
PLPOS_342.2630_0.7651		-7.03539	1.41763	NPC	Fatty acids
PLPOS_344.2790_0.8823		-6.98093	1.32372	NPC	Fatty acids
PLPOS_345.2816_0.8823		-6.98497	1.29032	NPC	Fatty acids
PLPOS_351.2869_3.0886		-6.97237	-0.292768	NPC	Fatty acids
PLPOS_352.2899_3.0884		-6.85524	-0.206077	NPC	Fatty acids
PLPOS_356.2786_0.8801		-7.10402	1.84802	NPC	Fatty acids
PLPOS_358.2572_0.5625		-6.85368	1.36361	NPC	Fatty acids
PLPOS_359.2594_0.5630		-6.83423	1.2464	NPC	Fatty acids
PLPOS_360.2729_0.6696		-6.85947	1.33052	NPC	Fatty acids
PLPOS_366.2618_0.6941		-6.91286	1.42298	NPC	Fatty acids
PLPOS_367.2641_0.6896		-6.89432	1.2598	NPC	Fatty acids
PLPOS_368.2783_0.8611		-7.0621	1.36013	NPC	Fatty acids
PLPOS_369.2810_0.8589		-6.95046	1.44969	NPC	Fatty acids
PLPOS_370.2943_1.0721		-7.00564	1.3491	NPC	Fatty acids
PLPOS_371.2972_1.0703		-7.03725	1.40108	NPC	Fatty acids
PLPOS_372.2992_1.0685		-6.93906	1.29157	NPC	Fatty acids
PLPOS_372.3102_1.2731		-6.71221	1.81267	NPC	Fatty acids
PLPOS_373.3128_1.2730		-6.76897	1.77406	NPC	Fatty acids
PLPOS_386.2889_0.8151		-6.84801	1.29683	NPC	Fatty acids
PLPOS_387.2908_0.8149		-6.83741	1.31987	NPC	Fatty acids
PLPOS_388.3044_0.9741		-6.7402	1.48947	NPC	Fatty acids
PLPOS_389.3066_0.9742		-6.68981	1.50196	NPC	Fatty acids
PLPOS_392.2777_0.8355		-7.00285	1.50596	NPC	Fatty acids
PLPOS_394.2932_1.0372		-6.85974	1.70338	NPC	Fatty acids
PLPOS_396.3088_1.1695		-7.01608	1.40821	NPC	Fatty acids
PLPOS_397.3089_1.2803		-5.97607	0.974634	NPC	Fatty acids
PLPOS_399.3272_1.4414		-6.84138	1.19253	NPC	Fatty acids
PLPOS_400.3419_1.7644		-6.74684	2.02293	NPC	Fatty acids
PLPOS_401.3450_1.7643		-6.71256	1.98661	NPC	Fatty acids
PLPOS_414.3553_1.9601		-6.78985	1.90167	NPC	Fatty acids
PLPOS_416.3350_1.3895		-6.71503	1.62779	NPC	Fatty acids
PLPOS_422.3250_1.3579		-6.93409	2.06486	NPC	Fatty acids
PLPOS_424.3420_1.5738		-6.74517	2.50444	NPC	Fatty acids
PLPOS_425.3451_1.5737		-6.84352	2.49555	NPC	Fatty acids
PLPOS_426.3577_1.9224		-6.77038	2.30397	NPC	Fatty acids
PLPOS_427.3609_1.9219		-6.85939	2.15422	NPC	Fatty acids
PLPOS_428.3732_2.3077		-6.65443	2.3984	NPC	Fatty acids
PLPOS_429.2377_3.4988		-7.10736	0.647113	NPC	Fatty acids
PLPOS_432.3160_1.3088		-5.745	1.16903	NPC	Fatty acids
PLPOS_438.3186_1.1098		-6.7288	1.79283	NPC	Fatty acids
PLPOS_442.3507_1.5636		-6.85762	1.33119	NPC	Fatty acids
PLPOS_448.3412_1.5826		-6.75573	2.56362	NPC	Fatty acids
PLPOS_450.3567_1.7686		-6.76726	2.53912	NPC	Fatty acids
PLPOS_454.3880_2.4184		-6.78888	2.00386	NPC	Fatty acids
PLPOS_455.3903_2.4186		-6.85291	2.14017	NPC	Fatty acids
PLPOS_456.4034_2.8907		-6.83735	2.6682	NPC	Fatty acids
PLPOS_457.3330_0.7066		-6.45505	0.993768	NPC	Fatty acids
PLPOS_458.3465_0.8447		-6.51177	1.09621	NPC	Fatty acids
PLPOS_484.4340_3.5824		-6.94301	2.72379	NPC	Fatty acids
PLPOS_510.4503_3.6132		-6.82268	1.76902	NPC	Fatty acids
PLPOS_512.4668_4.3584		-6.86333	2.75846	NPC	Fatty acids
PLPOS_538.4828_4.3502		-6.83942	2.50077	NPC	Fatty acids
PLPOS_539.4852_4.3491		-6.75247	2.45492	NPC	Fatty acids
PLPOS_540.4986_5.1724		-6.67637	2.71996	NPC	Fatty acids
PLPOS_541.5013_5.1724		-6.69414	2.66815	NPC	Fatty acids
PLPOS_594.4136_2.9819		-6.53674	-0.702776	NPC	Fatty acids
PLPOS_595.4170_2.9818		-6.57021	-0.761318	NPC	Fatty acids
PLPOS_596.4192_2.9818		-6.52448	-0.630001	NPC	Fatty acids
META_204.9812_1709.0000	1,2,3-benzenetriol sulfate (2)	-3.31664	0.789965	Metabolon	Others
META_209.0680_1985.0000	1,3,7-trimethylurate	-3.46456	0.400081	Metabolon	Others
META_195.0523_1671.4000	1,3-dimethylurate	-3.5106	0.321177	Metabolon	Others
META_163.0611_802.0000	1,5-anhydroglucitol (1,5-AG)	-4.96527	2.6154	Metabolon	Others
META_195.0523_1578.6000	1,7-dimethylurate	-3.46578	0.289824	Metabolon	Others
META_313.2384_5137.0000	12,13-DiHOME	-4.9344	1.35729	Metabolon	Others
META_295.2282_5275.0000	13-HODE + 9-HODE	-5.20445	1.02693	Metabolon	Others
META_383.1533_4240.0000	16a-hydroxy DHEA 3-sulfate	-3.74385	3.12141	Metabolon	Others
META_168.0778_1227.0000	1-methylhistidine	-4.92556	2.87932	Metabolon	Others
META_141.0658_2064.0000	1-methylimidazoleacetate	-4.8933	2.4435	Metabolon	Others
META_137.0709_1940.0000	1-methylnicotinamide	-4.50433	3.12312	Metabolon	Others
META_183.0512_1461.0000	1-methylurate	-3.49916	0.364896	Metabolon	Others
META_165.0418_1568.8000	1-methylxanthine	-3.48348	0.308346	Metabolon	Others
META_928.5909_2800.0000	1-stearoyl-2-docosahexaenoyl-GPI (18:0/22:6)*	-8.23631	5.15607	Metabolon	Others
META_133.0506_1050.0000	2,3-dihydroxyisovalerate	-4.05484	2.53177	Metabolon	Others
META_245.0671_3935.0000	21-hydroxypregnenolone disulfate	-3.88678	3.07649	Metabolon	Others
META_162.0760_1912.0000	2-aminoadipate	-5.02189	3.48408	Metabolon	Others
META_146.1175_3160.0000	2-aminoheptanoate	0.117002	4.40444	Metabolon	Others
META_188.0023_1677.0000	2-aminophenol sulfate	-3.5763	1.96112	Metabolon	Others
META_131.0713_1800.0000	2-hydroxy-3-methylvalerate	-5.01051	3.0941	Metabolon	Others
META_187.1339_4840.0000	2-hydroxydecanoate	-4.79408	1.37303	Metabolon	Others
META_131.0338_958.0000	2-hydroxyglutarate	-4.39096	4.16242	Metabolon	Others
META_194.0458_2184.0000	2-hydroxyhippurate (salicylurate)	-3.27426	1.71084	Metabolon	Others
META_151.0400_858.6000	2-hydroxyphenylacetate	-4.97869	3.05092	Metabolon	Others
META_174.0873_1760.0000	2-oxoarginine*	-4.67778	3.2307	Metabolon	Others
META_100.0756_1675.0000	2-piperidinone	-4.77955	2.25534	Metabolon	Others
META_165.0557_1980.0000	3-(3-hydroxyphenyl)propionate	-3.42003	1.01982	Metabolon	Others
META_181.0506_1379.0000	3-(4-hydroxyphenyl)lactate	-5.16476	2.61126	Metabolon	Others
META_195.0523_1418.2000	3,7-dimethylurate	-3.70288	0.152121	Metabolon	Others
META_161.0455_2700.0000	3-hydroxy-3-methylglutarate	-3.95236	2.2226	Metabolon	Others
META_194.0458_1687.0000	3-hydroxyhippurate	-3.36472	1.03186	Metabolon	Others
META_103.0400_1619.0000	3-hydroxyisobutyrate	-5.08091	3.58528	Metabolon	Others
META_173.9866_1595.5000	3-hydroxypyridine sulfate	-3.24648	0.89161	Metabolon	Others
META_212.0023_2222.2000	3-indoxyl sulfate	-4.14955	1.9385	Metabolon	Others
META_218.9968_2163.0000	3-methoxycatechol sulfate (1)	-3.35595	0.749452	Metabolon	Others
META_212.0917_2555.0000	3-methoxytyrosine	-5.79167	3.14133	Metabolon	Others
META_203.0019_2790.0000	3-methyl catechol sulfate (1)	-3.37941	0.881874	Metabolon	Others
META_129.0557_2064.2000	3-methyl-2-oxovalerate	-5.15829	3.43752	Metabolon	Others
META_258.1084_2176.0000	3-methylcytidine	-5.77339	2.88679	Metabolon	Others
META_168.0778_906.3000	3-methylhistidine	-4.42267	3.86077	Metabolon	Others
META_165.0418_1700.0000	3-methylxanthine	-3.61225	0.143517	Metabolon	Others
META_149.0608_2860.0000	3-phenylpropionate (hydrocinnamate)	-3.69444	1.87429	Metabolon	Others
META_187.0002_590.0000	3-phosphoglycerate	-6.43978	3.66407	Metabolon	Others
META_133.0607_875.0000	3-ureidopropionate	-5.32409	2.79863	Metabolon	Others
META_146.0811_1350.0000	4-acetamidobutanoate	-5.45591	2.51835	Metabolon	Others
META_213.0227_3805.0000	4-allylphenol sulfate	-3.60232	2.73021	Metabolon	Others
META_369.1741_4712.0000	4-androsten-3alpha,17alpha-diol monosulfate (2)	-4.10708	3.13377	Metabolon	Others
META_369.1741_5180.0000	4-androsten-3alpha,17alpha-diol monosulfate (3)	-3.76673	3.29433	Metabolon	Others
META_224.0618_3740.0000	4-androsten-3beta,17beta-diol disulfate (1)	-3.96123	3.35102	Metabolon	Others
META_224.0624_4065.0000	4-androsten-3beta,17beta-diol disulfate (2)	-4.10776	2.98326	Metabolon	Others
META_369.1741_4500.0000	4-androsten-3beta,17beta-diol monosulfate (1)	-4.01587	3.17449	Metabolon	Others
META_369.1741_4500.0001	4-androsten-3beta,17beta-diol monosulfate (2)	-3.77081	3.25587	Metabolon	Others
META_201.0226_3580.0000	4-ethylphenylsulfate	-3.28944	1.47688	Metabolon	Others
META_146.0924_2320.0000	4-guanidinobutanoate	-4.28981	2.20942	Metabolon	Others
META_161.0091_3073.0000	4-hydroxy-2-oxoglutaric acid	-5.57937	4.01742	Metabolon	Others
META_164.0553_1141.0000	4-hydroxyglutamate	-5.94373	3.24529	Metabolon	Others
META_194.0458_1475.0000	4-hydroxyhippurate	-3.41271	1.50852	Metabolon	Others
META_179.0349_1690.1000	4-hydroxyphenylpyruvate	-4.74867	3.59079	Metabolon	Others
META_129.0557_2170.0000	4-methyl-2-oxopentanoate	-5.29875	3.35305	Metabolon	Others
META_203.0019_2665.0000	4-methylcatechol sulfate	-3.79519	1.65063	Metabolon	Others
META_199.0070_3320.0000	4-vinylphenol sulfate	-3.5754	1.45759	Metabolon	Others
META_325.1605_2755.0000	5-(galactosylhydroxy)-L-lysine	-5.73096	2.45877	Metabolon	Others
META_197.0680_1710.0000	5-acetylamino-6-amino-3-methyluracil	-3.45457	0.322575	Metabolon	Others
META_225.0629_1424.0000	5-acetylamino-6-formylamino-3-methyluracil	-3.47615	0.394874	Metabolon	Others
META_225.0696_4275.0000	5alpha-androstan-3alpha,17beta-diol disulfate	-4.4577	3.04957	Metabolon	Others
META_371.1897_4925.0000	5alpha-androstan-3alpha,17beta-diol monosulfate (1)	-3.93091	3.06733	Metabolon	Others
META_225.0696_4215.0000	5alpha-androstan-3beta,17alpha-diol disulfate	-3.91907	2.9784	Metabolon	Others
META_225.0696_3880.0000	5alpha-androstan-3beta,17beta-diol disulfate	-4.23581	3.10276	Metabolon	Others
META_371.1897_4685.0000	5alpha-androstan-3beta,17beta-diol monosulfate (2)	-3.96819	3.13445	Metabolon	Others
META_239.0853_3962.0000	5alpha-pregnan-3beta,20alpha-diol disulfate	-3.42121	2.82795	Metabolon	Others
META_399.2210_5060.0000	5alpha-pregnan-3beta,20alpha-diol monosulfate (2)	-3.21307	2.87391	Metabolon	Others
META_399.2210_5180.0000	5alpha-pregnan-3beta,20beta-diol monosulfate (1)	-3.20481	2.84739	Metabolon	Others
META_280.9931_3525.0000	5-bromotryptophan	-4.82267	2.41042	Metabolon	Others
META_163.1077_2790.0000	5-hydroxylysine	-4.99062	3.72263	Metabolon	Others
META_298.0968_2752.0000	5-methylthioadenosine (MTA)	-5.44239	2.84393	Metabolon	Others
META_257.0779_1778.1000	5-methyluridine (ribothymidine)	-5.05039	2.27479	Metabolon	Others
META_128.0353_738.5000	5-oxoproline	-6.22173	2.9561	Metabolon	Others
META_212.0023_2498.0000	6-hydroxyindole sulfate	-4.09751	1.90384	Metabolon	Others
META_142.0509_964.5000	6-oxopiperidine-2-carboxylate	-5.0124	3.59424	Metabolon	Others
META_166.0723_2175.0000	7-methylguanine	-5.85685	2.31194	Metabolon	Others
META_167.0563_1350.0000	7-methylxanthine	-3.63364	0.163441	Metabolon	Others
META_313.2384_5180.0000	9,10-DiHOME	-4.95751	1.40331	Metabolon	Others
META_136.0617_2221.0000	adenine	-5.73048	2.78596	Metabolon	Others
META_134.0472_2075.4000	adenosine	-5.01684	2.05819	Metabolon	Others
META_348.0703_1013.0000	adenosine 5'-monophosphate (AMP)	-6.45556	3.82924	Metabolon	Others
META_90.0549_1700.0000	alanine	-5.30322	3.50578	Metabolon	Others
META_157.0367_1672.0000	allantoin	-5.03434	2.64012	Metabolon	Others
META_178.0532_1470.0000	alliin	-2.71054	3.70791	Metabolon	Others
META_131.0713_1840.0000	alpha-hydroxyisocaproate	-5.49143	3.26917	Metabolon	Others
META_117.0557_1126.0000	alpha-hydroxyisovalerate	-5.05571	2.99931	Metabolon	Others
META_145.0142_2700.0000	alpha-ketoglutarate	-6.06416	3.32088	Metabolon	Others
META_383.1533_3871.0000	andro steroid monosulfate (1)*	-3.85389	3.12627	Metabolon	Others
META_369.1741_5022.0000	androsterone sulfate	-3.7457	3.13939	Metabolon	Others
META_151.0612_1932.4000	arabitol/xylitol	-4.61409	2.49141	Metabolon	Others
META_165.0404_2664.6000	arabonate/xylonate	-4.09374	1.90701	Metabolon	Others
META_175.1189_2825.0000	arginine	-4.94121	3.87133	Metabolon	Others
META_133.0607_1225.0000	asparagine	-5.12449	4.12321	Metabolon	Others
META_134.0447_1165.0000	aspartate	-6.81332	3.40191	Metabolon	Others
META_187.0975_1276.0000	azelate (nonanedioate)	-4.73126	1.59006	Metabolon	Others
META_90.0549_1905.0000	beta-alanine	-4.93084	3.70796	Metabolon	Others
META_320.0623_530.0000	beta-citrylglutamate	-6.57414	3.80996	Metabolon	Others
META_117.0557_1027.0000	beta-hydroxyisovalerate	-5.15229	3.31043	Metabolon	Others
META_118.0862_1064.0000	betaine	-5.49681	3.36844	Metabolon	Others
META_583.2562_4294.0000	bilirubin (E,E)*	-4.37875	-1.35738	Metabolon	Others
META_585.2707_1270.0000	bilirubin (E,Z or Z,E)*	-4.31481	-1.3194	Metabolon	Others
META_585.2707_1840.0000	bilirubin (Z,Z)	-4.37993	-1.2706	Metabolon	Others
META_583.2551_1016.0000	biliverdin	-4.36133	-1.27395	Metabolon	Others
META_258.9917_1307.0000	caffeic acid sulfate	-3.59193	1.01141	Metabolon	Others
META_195.0876_2106.0000	caffeine	-3.4707	0.262468	Metabolon	Others
META_176.0917_2085.0000	carboxyethyl-GABA	-5.71316	3.08884	Metabolon	Others
META_162.1124_1978.0000	carnitine	-5.49284	2.99458	Metabolon	Others
META_188.9863_1906.0000	catechol sulfate	-3.43227	1.02645	Metabolon	Others
META_367.1499_2685.0000	C-glycosyltryptophan	-5.88823	2.52723	Metabolon	Others
META_391.2853_5264.0000	chenodeoxycholate	-5.39164	4.08087	Metabolon	Others
META_407.2802_5165.0000	cholate	-3.65877	1.98184	Metabolon	Others
META_104.1069_1961.0000	choline	-5.312	3.02503	Metabolon	Others
META_184.0733_700.0000	choline phosphate	-6.44956	3.74682	Metabolon	Others
META_204.0666_3127.0000	cinnamoylglycine	-3.7977	1.75884	Metabolon	Others
META_176.1029_1520.0000	citrulline	-5.51975	3.1887	Metabolon	Others
META_361.2020_4713.2000	cortisol	-5.11628	2.31809	Metabolon	Others
META_359.1863_4572.5000	cortisone	-4.99431	2.37042	Metabolon	Others
META_132.0767_1947.0000	creatine	-5.13469	4.37554	Metabolon	Others
META_114.0661_2055.0000	creatinine	-5.33638	2.72622	Metabolon	Others
META_197.1284_2098.0000	cyclo(pro-val)	-3.74353	0.419762	Metabolon	Others
META_355.0740_2947.0000	cys-gly, oxidized	-6.13251	3.43518	Metabolon	Others
META_223.0747_2270.0000	cystathionine	-4.90806	3.37235	Metabolon	Others
META_122.0270_1488.0000	cysteine	-4.54818	4.00955	Metabolon	Others
META_201.9838_565.0000	cysteine s-sulfate	-5.66948	2.08979	Metabolon	Others
META_154.0168_597.0000	cysteine sulfinic acid	-5.77032	2.92446	Metabolon	Others
META_427.0951_2465.0000	cysteine-glutathione disulfide	-5.25748	4.53979	Metabolon	Others
META_179.0485_2132.0000	cysteinylglycine	-5.5391	3.94124	Metabolon	Others
META_241.0311_2000.0000	cystine	-5.67986	2.98228	Metabolon	Others
META_367.1584_4745.0000	dehydroisoandrosterone sulfate (DHEA-S)	-3.88391	3.24402	Metabolon	Others
META_146.1175_2052.0000	deoxycarnitine	-5.61427	2.90782	Metabolon	Others
META_391.2853_5294.0000	deoxycholate	-4.40082	1.49861	Metabolon	Others
META_157.0254_1910.0000	dihydroorotate	-5.9584	3.8121	Metabolon	Others
META_95.0161_832.0000	dimethyl sulfone	-3.82182	1.68876	Metabolon	Others
META_203.1502_2850.0000	dimethylarginine (SDMA + ADMA)	-5.56147	2.61228	Metabolon	Others
META_104.0706_1104.0000	dimethylglycine	-5.02152	3.53067	Metabolon	Others
META_369.3010_5291.8000	docosadioate	0.138929	4.31568	Metabolon	Others
META_232.0284_1556.2000	dopamine 3-O-sulfate	-3.34355	2.28529	Metabolon	Others
META_143.0815_1980.0000	ectoine	-4.35353	3.84444	Metabolon	Others
META_291.0833_643.0000	EDTA	-6.21252	3.2691	Metabolon	Others
META_341.2697_5200.9000	eicosanodioate	0.286195	4.65695	Metabolon	Others
META_369.1741_4855.0000	epiandrosterone sulfate	-3.87745	3.15002	Metabolon	Others
META_167.0561_1491.0000	erythritol	-4.51951	2.53878	Metabolon	Others
META_135.0298_2186.0000	erythronate*	-5.10239	2.51865	Metabolon	Others
META_465.2493_4915.0000	etiocholanolone glucuronide	-3.93892	3.12747	Metabolon	Others
META_243.0332_3782.0000	eugenol sulfate	-3.45304	2.54634	Metabolon	Others
META_273.0074_1225.0000	ferulic acid 4-sulfate	-3.81119	1.22477	Metabolon	Others
META_225.0615_2022.2000	fructose	-4.4565	2.326	Metabolon	Others
META_115.0036_3084.0000	fumarate	-5.96757	3.6826	Metabolon	Others
META_195.0510_3085.0000	galactonate	-3.89518	1.05488	Metabolon	Others
META_263.1288_3843.0000	gamma-CEHC	-5.20792	1.91812	Metabolon	Others
META_276.1554_2784.0000	gamma-glutamyl-alpha-lysine	-5.12291	3.6973	Metabolon	Others
META_276.1554_2717.0000	gamma-glutamyl-epsilon-lysine	-5.18002	3.98676	Metabolon	Others
META_277.1030_1775.0000	gamma-glutamylglutamate	-5.59828	3.34717	Metabolon	Others
META_276.1190_1430.0000	gamma-glutamylglutamine	-5.30737	4.31668	Metabolon	Others
META_205.0819_1535.0000	gamma-glutamylglycine	-5.20747	4.18981	Metabolon	Others
META_285.1193_2740.0000	gamma-glutamylhistidine	-5.23767	3.73074	Metabolon	Others
META_261.1445_2940.0000	gamma-glutamylisoleucine*	-5.1774	3.36317	Metabolon	Others
META_261.1445_2991.0000	gamma-glutamylleucine	-5.12048	3.49988	Metabolon	Others
META_279.1009_2640.0000	gamma-glutamylmethionine	-5.10203	3.87215	Metabolon	Others
META_295.1288_2992.0000	gamma-glutamylphenylalanine	-5.07349	3.53367	Metabolon	Others
META_249.1081_1750.0000	gamma-glutamylthreonine	-5.27702	3.76276	Metabolon	Others
META_334.1397_2975.0000	gamma-glutamyltryptophan	-5.45203	3.31107	Metabolon	Others
META_311.1237_2508.0000	gamma-glutamyltyrosine	-5.20549	3.60027	Metabolon	Others
META_247.1288_2700.0000	gamma-glutamylvaline	-5.33366	3.37776	Metabolon	Others
META_416.3642_2384.0000	gamma-tocopherol/beta-tocopherol	-3.03657	5.96451	Metabolon	Others
META_153.0193_1459.8000	gentisate	-3.62857	1.81463	Metabolon	Others
META_195.0510_2922.0000	gluconate	-4.5427	2.30223	Metabolon	Others
META_179.0561_2342.0000	glucose	-4.66324	1.91827	Metabolon	Others
META_193.0353_3233.3000	glucuronate	-2.22564	1.29187	Metabolon	Others
META_148.0604_1500.0000	glutamate	-6.42457	3.20387	Metabolon	Others
META_147.0764_1291.0000	glutamine	-5.21599	4.0754	Metabolon	Others
META_131.0349_2900.0000	glutarate (pentanedioate)	-4.88763	2.4094	Metabolon	Others
META_276.1441_2393.0000	glutarylcarnitine (C5-DC)	-5.81006	2.41175	Metabolon	Others
META_105.0193_2070.4000	glycerate	-4.28099	4.04968	Metabolon	Others
META_173.0209_580.0000	glycerol 3-phosphate	-5.38625	4.55184	Metabolon	Others
META_76.0393_1375.0000	glycine	-5.10588	4.41193	Metabolon	Others
META_448.3068_5236.1000	glycochenodeoxycholate	-4.55874	0.858961	Metabolon	Others
META_311.6658_4806.0000	glycochenodeoxycholate glucuronide (1)	-4.58281	1.46416	Metabolon	Others
META_263.6281_4820.0000	glycochenodeoxycholate sulfate	-4.684	1.11141	Metabolon	Others
META_464.3017_5163.0000	glycocholate	-4.61859	0.891817	Metabolon	Others
META_254.6229_4750.0000	glycocholenate sulfate*	-4.6382	1.98523	Metabolon	Others
META_448.3068_5281.0000	glycodeoxycholate	-4.51316	1.25506	Metabolon	Others
META_263.6281_4875.0000	glycodeoxycholate sulfate	-4.41987	1.40211	Metabolon	Others
META_255.6307_5011.0000	glycolithocholate sulfate*	-4.21104	1.47951	Metabolon	Others
META_448.3068_5033.0000	glycoursodeoxycholate	-4.49104	1.15091	Metabolon	Others
META_118.0611_1937.0000	guanidinoacetate	-4.92772	4.12171	Metabolon	Others
META_195.0510_2750.0000	gulonate*	-6.02731	4.50249	Metabolon	Others
META_616.1762_1124.0000	heme	-6.07899	3.09993	Metabolon	Others
META_178.0509_2106.9000	hippurate	-3.54846	1.40916	Metabolon	Others
META_154.0622_755.9000	histidine	-5.07512	4.17729	Metabolon	Others
META_189.1346_2882.0000	homoarginine	-5.42946	3.70568	Metabolon	Others
META_190.1186_1908.0000	homocitrulline	-4.46046	2.89752	Metabolon	Others
META_158.1175_1750.0000	homostachydrine*	-3.30648	0.874642	Metabolon	Others
META_171.0411_2080.0000	hydantoin-5-propionic acid	-4.97913	3.58325	Metabolon	Others
META_188.9863_1395.0000	hydroquinone sulfate	-3.60693	1.28757	Metabolon	Others
META_407.2802_5046.0000	hyocholate	-0.614274	4.35531	Metabolon	Others
META_110.0270_724.0000	hypotaurine	-6.33584	3.95992	Metabolon	Others
META_135.0312_1291.2000	hypoxanthine	-6.21947	3.1336	Metabolon	Others
META_157.0607_2040.0000	imidazole lactate	-4.95214	2.71485	Metabolon	Others
META_141.0658_2263.0000	imidazole propionate	-5.24263	2.53164	Metabolon	Others
META_134.0447_808.0000	iminodiacetate (IDA)	-5.72577	2.13651	Metabolon	Others
META_176.0706_2850.0000	indoleacetate	-4.15702	2.18111	Metabolon	Others
META_206.0811_2600.0000	indolelactate	-5.14218	2.77398	Metabolon	Others
META_190.0862_3205.0000	indolepropionate	-3.6782	2.15652	Metabolon	Others
META_267.0734_1602.1000	inosine	-6.13592	3.09289	Metabolon	Others
META_349.0543_650.0000	inosine 5'-monophosphate (IMP)	-6.5806	3.74422	Metabolon	Others
META_232.1543_2810.0000	isobutyrylcarnitine (C4)	-4.85025	3.13305	Metabolon	Others
META_132.1019_2800.0000	isoleucine	-5.15881	3.67444	Metabolon	Others
META_187.1088_1992.0000	isoleucylglycine	-5.31634	3.52185	Metabolon	Others
META_245.1859_3242.0000	isoleucylleucine/leucylisoleucine	-5.52105	3.52758	Metabolon	Others
META_101.0608_1564.0000	isovalerate	-5.44621	3.78962	Metabolon	Others
META_246.1699_3085.0000	isovalerylcarnitine (C5)	-5.17785	3.52298	Metabolon	Others
META_188.0353_2224.0000	kynurenate	-4.92473	3.01982	Metabolon	Others
META_209.0920_2739.0000	kynurenine	-5.5106	2.64541	Metabolon	Others
META_89.0244_681.6000	lactate	-6.00207	3.81907	Metabolon	Others
META_209.0590_1730.0000	lanthionine	-4.39982	2.16821	Metabolon	Others
META_132.1019_2864.0000	leucine	-5.128	3.62632	Metabolon	Others
META_245.1859_3285.0000	leucylleucine	-6.57509	3.50315	Metabolon	Others
META_682.5405_2468.0000	linoleoyl-docosahexaenoyl-glycerol (18:2/22:6) [2]*	-7.84574	4.90351	Metabolon	Others
META_147.1128_2850.0000	lysine	-5.05471	3.93311	Metabolon	Others
META_133.0142_615.6000	malate	-6.00457	3.65944	Metabolon	Others
META_115.0036_2510.0000	maleate	-3.16351	0.942333	Metabolon	Others
META_248.1128_2086.0000	malonylcarnitine	-5.87094	3.01074	Metabolon	Others
META_387.1144_3329.4000	maltose	-6.55118	3.68359	Metabolon	Others
META_503.1617_812.0000	maltotriose	-6.50804	3.85256	Metabolon	Others
META_181.0717_2260.0000	mannitol/sorbitol	-3.01186	2.13201	Metabolon	Others
META_148.0437_1147.0000	methionine	-4.99979	3.83135	Metabolon	Others
META_182.0481_1250.0000	methionine sulfone	-4.4571	3.13335	Metabolon	Others
META_166.0532_1272.0000	methionine sulfoxide	-4.71723	3.5663	Metabolon	Others
META_193.0718_1070.0000	methyl glucopyranoside (alpha + beta)	-3.04272	2.84005	Metabolon	Others
META_190.0862_3339.0000	methyl indole-3-acetate	-5.07613	2.72134	Metabolon	Others
META_230.9968_2873.0000	methyl-4-hydroxybenzoate sulfate	-4.0103	4.58003	Metabolon	Others
META_131.0349_2800.0000	methylsuccinate	-3.4492	0.900723	Metabolon	Others
META_225.0615_3506.3000	myo-inositol	-4.27899	2.65602	Metabolon	Others
META_168.0302_1525.8000	N-(2-furoyl)glycine	-3.38448	0.900291	Metabolon	Others
META_151.0513_1668.0000	N1-Methyl-2-pyridone-5-carboxamide	-4.6615	3.40552	Metabolon	Others
META_282.1196_2120.0000	N1-methyladenosine	-5.73158	2.50998	Metabolon	Others
META_283.1037_1430.0000	N1-methylinosine	-5.981	2.46399	Metabolon	Others
META_312.1302_2210.0000	N2,N2-dimethylguanosine	-5.87711	2.45309	Metabolon	Others
META_286.1033_1580.0000	N4-acetylcytidine	-5.78193	2.45615	Metabolon	Others
META_189.1597_2825.0000	N6,N6,N6-trimethyllysine	-5.06021	3.1615	Metabolon	Others
META_187.1088_2612.6000	N6-acetyllysine	-4.70087	3.25658	Metabolon	Others
META_411.1269_2164.0000	N6-carbamoylthreonyladenosine	-5.0874	2.2996	Metabolon	Others
META_212.1028_2100.0000	N-acetyl-1-methylhistidine*	-5.33871	3.09632	Metabolon	Others
META_212.1029_2056.0000	N-acetyl-3-methylhistidine*	-4.42177	3.75044	Metabolon	Others
META_130.0509_861.2000	N-acetylalanine	-5.31079	2.31342	Metabolon	Others
META_220.0638_1348.0000	N-acetylalliin	-2.69185	3.75731	Metabolon	Others
META_217.1295_2245.0000	N-acetylarginine	-5.12805	3.12579	Metabolon	Others
META_174.0407_620.5000	N-acetylaspartate (NAA)	-4.36226	4.15087	Metabolon	Others
META_305.0979_1035.0000	N-acetyl-aspartyl-glutamate (NAAG)	-5.56393	3.31163	Metabolon	Others
META_130.0509_773.0000	N-acetyl-beta-alanine	-4.9491	2.65414	Metabolon	Others
META_269.1244_2141.0000	N-acetylcarnosine	-5.52047	2.86774	Metabolon	Others
META_222.0972_715.0000	N-acetylglucosamine/N-acetylgalactosamine	-5.98441	2.67662	Metabolon	Others
META_336.1401_1212.0000	N-acetylglucosaminylasparagine	-5.85828	3.48277	Metabolon	Others
META_190.0710_1050.0000	N-acetylglutamate	-5.10317	3.19603	Metabolon	Others
META_187.0724_2140.0000	N-acetylglutamine	-5.0118	3.0604	Metabolon	Others
META_196.0727_900.0000	N-acetylhistidine	-5.04654	2.56105	Metabolon	Others
META_251.1026_2364.0000	N-acetylkynurenine (2)	-4.92853	3.334	Metabolon	Others
META_172.0979_2400.0000	N-acetylleucine	-4.9776	3.10838	Metabolon	Others
META_190.0543_1787.0000	N-acetylmethionine	-4.93596	2.49027	Metabolon	Others
META_310.1132_660.0000	N-acetylneuraminate	-6.53615	3.81785	Metabolon	Others
META_206.0822_2597.0000	N-acetylphenylalanine	-5.0551	2.94517	Metabolon	Others
META_158.0811_1695.0000	N-acetylproline	-5.83028	3.17951	Metabolon	Others
META_146.0458_2000.0000	N-acetylserine	-5.04288	2.65714	Metabolon	Others
META_166.0179_800.0000	N-acetyltaurine	-5.13656	2.57752	Metabolon	Others
META_160.0615_821.6000	N-acetylthreonine	-5.00043	2.3902	Metabolon	Others
META_245.0931_2630.0000	N-acetyltryptophan	-4.90055	2.75227	Metabolon	Others
META_222.0771_1680.0000	N-acetyltyrosine	-4.92588	2.83426	Metabolon	Others
META_158.0822_1704.0000	N-acetylvaline	-5.15855	2.44005	Metabolon	Others
META_175.1077_1877.0000	N-delta-acetylornithine	-4.34358	2.54277	Metabolon	Others
META_176.0386_1543.8000	N-formylmethionine	-5.11878	2.27966	Metabolon	Others
META_123.0552_1942.0000	nicotinamide	-6.58238	3.80484	Metabolon	Others
META_144.1019_1932.0000	N-methylpipecolate	-4.61678	2.37649	Metabolon	Others
META_130.0862_1335.0000	N-methylproline	-2.64365	2.79051	Metabolon	Others
META_203.0019_2344.0000	O-methylcatechol sulfate	-3.39911	0.957288	Metabolon	Others
META_133.0971_2800.0000	ornithine	-5.32126	3.80377	Metabolon	Others
META_155.0098_1638.1000	orotate	-5.95405	3.70964	Metabolon	Others
META_287.0520_2250.0000	orotidine	-5.94431	2.66372	Metabolon	Others
META_260.0234_990.0000	O-sulfo-L-tyrosine	-5.25619	2.17552	Metabolon	Others
META_88.9880_603.0000	oxalate (ethanedioate)	-4.21387	4.25954	Metabolon	Others
META_218.1033_1498.7000	pantothenate	-4.63983	3.19412	Metabolon	Others
META_179.0574_2279.0000	paraxanthine	-3.50064	0.313869	Metabolon	Others
META_187.0070_2890.0000	p-cresol sulfate	-3.98142	1.70536	Metabolon	Others
META_283.0823_2420.0000	p-cresol-glucuronide*	-3.92323	1.64815	Metabolon	Others
META_157.1234_4798.0000	pelargonate (9:0)	-5.37577	2.27465	Metabolon	Others
META_172.9914_2156.0000	phenol sulfate	-4.62084	2.32657	Metabolon	Others
META_280.1543_3092.0000	phenylacetylcarnitine	-4.09475	1.86166	Metabolon	Others
META_265.1182_2145.0000	phenylacetylglutamine	-3.94165	1.7613	Metabolon	Others
META_166.0862_2878.0000	phenylalanine	-4.98196	3.77654	Metabolon	Others
META_165.0557_2208.0000	phenyllactate (PLA)	-4.98559	3.02809	Metabolon	Others
META_98.9841_576.0000	phosphate	-4.86414	4.93718	Metabolon	Others
META_140.0118_638.0000	phosphoethanolamine	-6.54802	3.80412	Metabolon	Others
META_124.0393_910.0000	picolinate	-5.00393	3.38382	Metabolon	Others
META_130.0862_2200.0000	pipecolate	-3.33678	2.05162	Metabolon	Others
META_286.1437_1168.0000	piperine	-2.37493	4.21665	Metabolon	Others
META_397.2054_5000.0000	pregn steroid monosulfate*	-3.94906	3.27809	Metabolon	Others
META_495.2963_5145.0000	pregnanediol-3-glucuronide	-3.32545	2.90746	Metabolon	Others
META_238.0774_3868.0000	pregnen-diol disulfate*	-3.75876	3.18805	Metabolon	Others
META_395.1897_5100.0000	pregnenolone sulfate	-3.70357	3.30074	Metabolon	Others
META_229.1182_2128.0000	pro-hydroxy-pro	-5.17839	3.49099	Metabolon	Others
META_116.0706_1603.0000	proline	-5.59513	3.72157	Metabolon	Others
META_173.0920_2136.0000	prolylglycine	-4.96885	3.49596	Metabolon	Others
META_263.1390_3107.0000	prolylphenylalanine	-5.43031	3.00536	Metabolon	Others
META_218.1386_2590.0000	propionylcarnitine (C3)	-5.10757	3.37579	Metabolon	Others
META_243.0622_1100.0000	pseudouridine	-5.1633	2.30192	Metabolon	Others
META_182.0458_2185.0000	pyridoxate	-4.19731	2.87783	Metabolon	Others
META_129.0658_1900.0000	pyroglutamine*	-5.49898	2.72378	Metabolon	Others
META_253.1193_2304.0000	pyrraline	-4.36687	1.38484	Metabolon	Others
META_87.0087_1083.0000	pyruvate	-5.79788	3.85759	Metabolon	Others
META_191.0561_2432.9000	quinate	-3.43628	0.689567	Metabolon	Others
META_168.0291_845.0000	quinolinate	-5.60519	2.52909	Metabolon	Others
META_269.2263_1636.0000	retinol (Vitamin A)	-7.18491	3.60776	Metabolon	Others
META_151.0611_1789.6000	ribitol	-5.94712	3.39467	Metabolon	Others
META_114.0549_1528.0000	S-1-pyrroline-5-carboxylate	-5.68141	3.49441	Metabolon	Others
META_383.1143_1832.4000	S-adenosylhomocysteine (SAH)	-5.00084	2.39839	Metabolon	Others
META_137.0244_2195.0000	salicylate	-3.15116	1.67346	Metabolon	Others
META_162.0583_2690.0000	S-allylcysteine	-2.66009	3.83249	Metabolon	Others
META_90.0549_1280.0000	sarcosine	-4.96129	3.32976	Metabolon	Others
META_106.0498_1239.0000	serine	-5.15297	4.49223	Metabolon	Others
META_177.1022_2550.0000	serotonin	-6.53354	3.87988	Metabolon	Others
META_134.0281_880.0000	S-methylcysteine	-4.00043	2.28267	Metabolon	Others
META_164.0739_2584.0000	S-methylmethionine	-3.53768	2.54902	Metabolon	Others
META_146.1651_3355.0000	spermidine	-6.47574	3.55961	Metabolon	Others
META_302.3053_1413.0000	sphinganine	-6.6322	3.7446	Metabolon	Others
META_382.2716_1431.0000	sphinganine-1-phosphate	-6.35389	4.04838	Metabolon	Others
META_300.2897_1393.0000	sphingosine	-6.58754	3.74318	Metabolon	Others
META_380.2560_1375.0000	sphingosine 1-phosphate	-6.42949	4.12431	Metabolon	Others
META_144.1019_1440.0000	stachydrine	-2.62174	2.88615	Metabolon	Others
META_117.0193_3149.0000	succinate	-6.58826	3.67575	Metabolon	Others
META_116.0353_2155.0000	succinimide	-4.31984	-1.22907	Metabolon	Others
META_96.9601_616.0000	sulfate*	-4.8052	3.14914	Metabolon	Others
META_118.9985_610.0000	tartronate (hydroxymalonate)	-4.33854	4.25414	Metabolon	Others
META_124.0073_690.0000	taurine	-6.59422	3.79218	Metabolon	Others
META_498.2894_5250.0000	taurochenodeoxycholate	-4.66463	0.951421	Metabolon	Others
META_514.2843_5150.0000	taurocholate	-4.60909	0.925848	Metabolon	Others
META_279.6142_4750.0000	taurocholenate sulfate	-4.65728	1.40825	Metabolon	Others
META_498.2894_5257.4000	taurodeoxycholate	-4.54151	1.16221	Metabolon	Others
META_280.6220_5026.7000	taurolithocholate 3-sulfate	-4.28868	1.39569	Metabolon	Others
META_181.0720_1600.0000	theobromine	-3.59864	0.204864	Metabolon	Others
META_179.0574_2356.9000	theophylline	-3.48097	0.288188	Metabolon	Others
META_134.0270_1250.0000	thioproline	-5.5455	3.08732	Metabolon	Others
META_135.0298_2384.0000	threonate	-4.18948	4.23084	Metabolon	Others
META_120.0655_1514.0000	threonine	-5.18402	4.0303	Metabolon	Others
META_229.0540_4410.0000	thymol sulfate	-3.03794	3.32597	Metabolon	Others
META_775.6794_4808.0000	thyroxine	-5.03252	2.11523	Metabolon	Others
META_244.1543_2962.0000	tiglylcarnitine (C5:1-DC)	-5.03416	3.14227	Metabolon	Others
META_132.0655_1064.0000	trans-4-hydroxyproline	-5.13997	3.58492	Metabolon	Others
META_139.0502_2285.0000	trans-urocanate	-4.35752	4.63662	Metabolon	Others
META_138.0549_1388.0000	trigonelline (N'-methylnicotinate)	-3.44807	0.879843	Metabolon	Others
META_76.0756_2100.0000	trimethylamine N-oxide	-6.81529	5.37459	Metabolon	Others
META_205.0971_2986.0000	tryptophan	-4.91142	3.71129	Metabolon	Others
META_247.1441_2673.0000	tryptophan betaine	-2.88736	5.0699	Metabolon	Others
META_318.1812_3385.0000	tryptophylleucine	-5.50147	3.34555	Metabolon	Others
META_216.0336_1565.0000	tyramine O-sulfate	-4.32675	2.67506	Metabolon	Others
META_182.0811_2430.0000	tyrosine	-5.0186	3.63146	Metabolon	Others
META_167.0210_757.1000	urate	-5.42198	2.76147	Metabolon	Others
META_121.0720_700.0000	urea	-4.93642	3.20669	Metabolon	Others
META_243.0622_1457.6000	uridine	-5.84308	2.20873	Metabolon	Others
META_391.2853_5055.0000	ursodeoxycholate	-4.47487	1.97119	Metabolon	Others
META_116.0717_909.4000	valine	-5.20427	3.54826	Metabolon	Others
META_231.1703_3138.0000	valylleucine	-5.57949	3.39917	Metabolon	Others
META_211.0611_1625.0000	vanillactate	-5.17764	2.26439	Metabolon	Others
META_197.0455_941.0000	vanillylmandelate (VMA)	-5.09549	2.18542	Metabolon	Others
META_462.1774_3991.0000	X - 01911	-2.43947	4.15454	Metabolon	Others
META_267.1239_4012.0000	X - 02249	-6.28509	5.47382	Metabolon	Others
META_153.0196_2580.5000	X - 09789	-3.59618	2.05215	Metabolon	Others
META_507.2222_4886.0000	X - 11299	0.224257	2.16879	Metabolon	Others
META_412.9654_5136.0000	X - 11305	-5.1326	2.87884	Metabolon	Others
META_365.2704_5163.0000	X - 11308	-0.384144	4.39686	Metabolon	Others
META_128.0715_1157.0000	X - 11315	-4.03706	4.45163	Metabolon	Others
META_259.0921_2017.0000	X - 11334	-4.95558	2.45238	Metabolon	Others
META_467.3730_5319.0000	X - 11372	-0.425459	4.5109	Metabolon	Others
META_445.3305_5343.0000	X - 11378	-0.416156	4.46787	Metabolon	Others
META_184.0981_1118.0000	X - 11381	-5.31658	2.92434	Metabolon	Others
META_245.0772_1151.0000	X - 11429	-5.50574	2.39347	Metabolon	Others
META_246.0743_3515.0000	X - 11440	-3.93026	3.07845	Metabolon	Others
META_331.1307_3755.8000	X - 11441	-4.38878	-0.884919	Metabolon	Others
META_331.1304_3890.0000	X - 11442	-4.39797	-0.860246	Metabolon	Others
META_541.2652_3972.0000	X - 11444	-4.98535	2.92566	Metabolon	Others
META_352.0852_4134.0000	X - 11452	-2.39807	4.21352	Metabolon	Others
META_525.2705_4151.0000	X - 11470	-4.61569	2.82733	Metabolon	Others
META_505.2082_4449.0000	X - 11483	0.175347	2.22606	Metabolon	Others
META_567.3187_4819.0000	X - 11491	-4.46903	2.38011	Metabolon	Others
META_313.1196_4760.0000	X - 11522	-4.3516	-1.24337	Metabolon	Others
META_313.1196_4892.0000	X - 11530	-4.28053	-1.18233	Metabolon	Others
META_311.2230_4873.0000	X - 11538	-5.48154	0.846195	Metabolon	Others
META_177.0230_1157.1000	X - 11564	-5.2354	2.5865	Metabolon	Others
META_189.0406_764.0000	X - 11593	-5.32973	2.58559	Metabolon	Others
META_148.0967_2319.0000	X - 11787	-5.01103	3.40286	Metabolon	Others
META_148.0968_2556.0000	X - 11795	-4.01622	3.43407	Metabolon	Others
META_259.0097_3087.0000	X - 11847	-2.56674	4.9281	Metabolon	Others
META_266.0178_3215.0000	X - 11849	-2.59398	4.94213	Metabolon	Others
META_226.0182_3176.0000	X - 11850	-3.78418	1.74357	Metabolon	Others
META_537.4156_5341.0000	X - 11880	-0.326714	4.60851	Metabolon	Others
META_222.9920_1357.0000	X - 12007	-4.18226	1.36854	Metabolon	Others
META_180.0530_1652.0000	X - 12026	-5.57899	2.25196	Metabolon	Others
META_427.2144_4800.0000	X - 12063	-4.57234	2.71571	Metabolon	Others
META_221.0919_2650.0000	X - 12100	-5.71358	2.47525	Metabolon	Others
META_269.0773_1763.0000	X - 12104	-5.23227	2.33589	Metabolon	Others
META_204.1339_2366.0000	X - 12117	-5.68042	2.52298	Metabolon	Others
META_324.0739_1205.0000	X - 12126	-3.86585	1.74783	Metabolon	Others
META_179.0465_1829.0000	X - 12170	-5.00612	3.22769	Metabolon	Others
META_254.9816_622.0000	X - 12206	-4.30391	3.68115	Metabolon	Others
META_229.0179_3597.7000	X - 12212	-3.34925	2.31936	Metabolon	Others
META_227.9974_1691.0000	X - 12216	-3.94099	1.74738	Metabolon	Others
META_217.0176_3346.0000	X - 12230	-3.31352	0.94276	Metabolon	Others
META_352.0866_4203.0000	X - 12231	-2.40004	4.19735	Metabolon	Others
META_245.0916_2646.0000	X - 12283	-3.82799	2.0854	Metabolon	Others
META_195.0334_1037.0000	X - 12411	-4.78938	2.75005	Metabolon	Others
META_148.0427_1790.0000	X - 12462	-5.67802	3.07164	Metabolon	Others
META_200.1294_3943.0000	X - 12511	-5.54005	1.9851	Metabolon	Others
META_209.0822_3166.9000	X - 12544	-3.39455	2.49816	Metabolon	Others
META_229.1292_2900.0000	X - 12680	-4.20715	1.53457	Metabolon	Others
META_176.1028_2200.0000	X - 12681 - replaced with argininate	-4.88359	3.32342	Metabolon	Others
META_144.0305_712.0000	X - 12695	-4.63322	2.56247	Metabolon	Others
META_249.0077_1196.0000	X - 12707	-4.49235	2.27149	Metabolon	Others
META_303.0725_1617.0000	X - 12714	-4.12706	1.34243	Metabolon	Others
META_227.9972_2021.0000	X - 12729	-3.67	2.45491	Metabolon	Others
META_287.0232_2497.0000	X - 12740	-3.4622	0.925274	Metabolon	Others
META_389.0928_2790.0000	X - 12822	-5.05386	2.46044	Metabolon	Others
META_539.2493_4185.0000	X - 12844	-4.58395	2.89765	Metabolon	Others
META_481.2434_4228.0000	X - 12846	-4.6332	2.94033	Metabolon	Others
META_227.0387_4247.4000	X - 12847	-3.21743	3.12635	Metabolon	Others
META_331.1761_4696.0000	X - 12849	-2.8427	2.49529	Metabolon	Others
META_158.0461_793.0000	X - 12906	-4.45483	2.52015	Metabolon	Others
META_188.0928_2011.0000	X - 13529	-4.93442	3.37138	Metabolon	Others
META_263.0233_1407.0000	X - 13553	-4.97794	2.17983	Metabolon	Others
META_241.9768_1745.0000	X - 13729	-3.95412	1.7699	Metabolon	Others
META_129.1023_2332.0000	X - 13737	-5.40512	2.58356	Metabolon	Others
META_169.0617_1017.0000	X - 13835	-4.55165	3.73023	Metabolon	Others
META_192.0325_810.0000	X - 14056	-5.5915	3.82679	Metabolon	Others
META_241.1195_2273.0000	X - 14314	-3.68132	0.989838	Metabolon	Others
META_132.9206_661.0000	X - 14568	-4.8335	4.65602	Metabolon	Others
META_288.6200_4855.0000	X - 14626	-4.46004	1.32071	Metabolon	Others
META_288.6195_4800.0000	X - 14658	-4.70533	1.14813	Metabolon	Others
META_141.0658_2000.0000	X - 14838	-4.47696	3.79597	Metabolon	Others
META_160.0971_1624.0000	X - 15461	-5.07498	2.90348	Metabolon	Others
META_541.2647_4678.0000	X - 15492	-5.10643	2.74997	Metabolon	Others
META_236.0930_2843.0000	X - 15497	-4.89693	3.17345	Metabolon	Others
META_193.0625_1845.0000	X - 15503	-5.00977	2.69709	Metabolon	Others
META_221.0917_2755.0000	X - 15666	-4.70767	3.87043	Metabolon	Others
META_231.0334_3976.0000	X - 15728	-3.60419	1.61039	Metabolon	Others
META_144.0455_3692.0000	X - 16071	-4.82096	3.14271	Metabolon	Others
META_167.1079_4496.0000	X - 16576	-5.77991	3.80568	Metabolon	Others
META_447.2756_4471.0000	X - 16935	-0.367142	4.52111	Metabolon	Others
META_233.1031_2000.0000	X - 16938	-4.93063	2.05126	Metabolon	Others
META_317.1149_3240.0000	X - 16946	-4.37081	-1.0041	Metabolon	Others
META_174.0594_3034.0000	X - 16964	-5.32811	2.88866	Metabolon	Others
META_257.1761_3862.0000	X - 17145	-3.65953	2.13213	Metabolon	Others
META_215.0019_3079.5000	X - 17185	-3.3966	0.908062	Metabolon	Others
META_184.0980_2868.0000	X - 17325	-3.69081	1.14344	Metabolon	Others
META_539.2500_4697.0000	X - 17340	-4.83508	2.80361	Metabolon	Others
META_243.0779_3390.0000	X - 17351	-3.95972	2.05622	Metabolon	Others
META_541.2655_4098.0000	X - 17357	-4.74294	2.81743	Metabolon	Others
META_541.2659_4606.0000	X - 17359	-4.75567	2.67212	Metabolon	Others
META_227.1197_4840.0000	X - 17469	-4.06843	1.72818	Metabolon	Others
META_365.2694_5128.0000	X - 17653	-0.126574	4.51397	Metabolon	Others
META_365.2693_5200.0000	X - 17654	-0.270174	4.42895	Metabolon	Others
META_167.0468_1485.0000	X - 17676	-3.40779	0.910108	Metabolon	Others
META_245.0486_2904.0000	X - 17690	-2.91157	3.53589	Metabolon	Others
META_220.9419_4404.1000	X - 18249	-4.84229	2.89624	Metabolon	Others
META_209.0453_1969.0000	X - 18779	-5.58942	2.10194	Metabolon	Others
META_202.1087_2633.0000	X - 18889	-5.16284	3.41697	Metabolon	Others
META_337.1427_3730.0000	X - 18899	0.262465	5.0832	Metabolon	Others
META_211.0247_3800.0000	X - 18901	-3.5993	1.95538	Metabolon	Others
META_185.1181_4538.0000	X - 18913	-4.98863	1.37969	Metabolon	Others
META_266.8889_4503.0000	X - 18914	-4.83466	3.09949	Metabolon	Others
META_299.1861_4928.0000	X - 18922	-5.5806	1.62703	Metabolon	Others
META_415.1970_3705.0000	X - 19141	-4.87984	2.53348	Metabolon	Others
META_217.0720_1209.0000	X - 19438	-5.51995	3.26909	Metabolon	Others
META_213.0231_3915.0000	X - 21258	-3.23239	2.33711	Metabolon	Others
META_164.0355_1550.0000	X - 21286	-4.17997	1.82487	Metabolon	Others
META_218.9970_1526.0000	X - 21295	-3.68804	1.32499	Metabolon	Others
META_233.9845_2235.2000	X - 21310	-4.27435	2.02328	Metabolon	Others
META_453.3226_5105.0000	X - 21339	-0.18336	4.36867	Metabolon	Others
META_498.9304_5217.0000	X - 21358	-5.34838	2.9829	Metabolon	Others
META_213.0864_3757.0000	X - 21364	-4.08706	3.02742	Metabolon	Others
META_223.0977_2448.6000	X - 21383	-0.546412	4.91283	Metabolon	Others
META_385.1696_3921.0000	X - 21410	-3.70408	3.08598	Metabolon	Others
META_294.1128_3025.4000	X - 21441	-3.92604	3.19146	Metabolon	Others
META_317.1147_3097.9000	X - 21448	-4.32263	-1.13648	Metabolon	Others
META_262.6205_4041.0000	X - 21467	-4.56639	2.13248	Metabolon	Others
META_232.0594_3249.0000	X - 21470	-3.87845	3.11944	Metabolon	Others
META_295.1119_4039.0000	X - 21471	-4.50181	2.14387	Metabolon	Others
META_464.1920_3316.0000	X - 21657	-2.44961	4.11409	Metabolon	Others
META_498.9300_5181.0000	X - 21658	-5.35563	2.97637	Metabolon	Others
META_391.2858_4822.0000	X - 21666	-4.56705	2.00342	Metabolon	Others
META_188.0752_3613.0000	X - 21740	-5.2671	2.75777	Metabolon	Others
META_138.0565_1625.0000	X - 21796	-6.09438	3.04836	Metabolon	Others
META_243.0783_2930.0000	X - 21821	-3.91785	2.18747	Metabolon	Others
META_329.2337_4652.0000	X - 21959	-5.23933	1.68338	Metabolon	Others
META_202.1087_2603.0000	X - 22102	-4.99679	3.27166	Metabolon	Others
META_150.0582_960.0000	X - 22162	-3.89055	2.27548	Metabolon	Others
META_465.2504_4968.0000	X - 22379	-4.22564	3.06719	Metabolon	Others
META_160.0440_2180.0000	X - 22771	-5.42195	2.8682	Metabolon	Others
META_154.9908_2980.0000	X - 22775	-4.95311	2.45469	Metabolon	Others
META_252.0440_3615.0000	X - 22776	-4.97212	2.65975	Metabolon	Others
META_146.0812_1200.0000	X - 22836	-2.71052	2.88367	Metabolon	Others
META_283.2642_5642.0000	X - 23145	0.0419018	5.30404	Metabolon	Others
META_226.1282_1132.0000	X - 23314	-2.99301	2.70527	Metabolon	Others
META_188.0349_2150.0000	X - 23369	-4.9678	2.81695	Metabolon	Others
META_118.0863_1378.0000	X - 23585	-4.0606	1.86061	Metabolon	Others
META_204.0863_1466.0000	X - 23590	-5.54953	2.93095	Metabolon	Others
META_191.1023_1531.0000	X - 23593	-4.44774	3.00933	Metabolon	Others
META_249.1076_1129.0000	X - 23636	-6.03924	2.89329	Metabolon	Others
META_235.0919_1382.0000	X - 23637	-5.84468	3.07531	Metabolon	Others
META_134.0810_1640.0000	X - 23639	-3.52089	0.777405	Metabolon	Others
META_146.0809_983.0000	X - 23644	-3.08665	3.19576	Metabolon	Others
META_171.0760_1991.0000	X - 23652	-4.50634	3.78907	Metabolon	Others
META_319.1647_3122.0000	X - 23669	-5.07666	2.89088	Metabolon	Others
META_262.1028_1286.0000	X - 23739	-5.10027	3.84302	Metabolon	Others
META_568.4279_1916.0000	X - 23749	-3.73199	5.18793	Metabolon	Others
META_552.4323_2522.0000	X - 23765	-3.8119	4.8313	Metabolon	Others
META_144.1017_2190.0000	X - 23780	-3.20971	3.49814	Metabolon	Others
META_223.0744_1634.0000	X - 23997	-3.95357	1.68104	Metabolon	Others
META_188.1754_3064.0000	X - 24020	-5.98243	2.36458	Metabolon	Others
META_132.0654_1003.0000	X - 24243	-5.02169	2.57479	Metabolon	Others
META_217.0713_1152.0000	X - 24295	-5.73712	3.6091	Metabolon	Others
META_171.0777_1232.0000	X - 24306	-5.32722	2.30043	Metabolon	Others
META_171.0777_1341.5000	X - 24307	-5.52683	2.12996	Metabolon	Others
META_321.1480_4430.0000	X - 24309	-5.98379	5.04745	Metabolon	Others
META_344.1096_1391.0000	X - 24329	-5.18044	2.20964	Metabolon	Others
META_239.0785_1980.6000	X - 24337	-4.86295	2.47743	Metabolon	Others
META_271.0921_1194.0000	X - 24422	-5.20248	2.42047	Metabolon	Others
META_210.0605_566.0000	X - 24431	-4.30931	4.21081	Metabolon	Others
META_210.0605_618.0000	X - 24432	-4.37817	4.33315	Metabolon	Others
META_305.1447_1678.0000	X - 24449	-5.48973	3.97312	Metabolon	Others
META_205.1545_2756.0000	X - 24452	-5.59689	2.85183	Metabolon	Others
META_237.0867_2641.0000	X - 24455	-5.51485	3.24376	Metabolon	Others
META_237.0866_2538.0000	X - 24456	-5.70557	3.40462	Metabolon	Others
META_146.0810_1709.0000	X - 24473	-3.54939	2.39124	Metabolon	Others
META_146.0811_1258.0000	X - 24475	-4.24805	4.39358	Metabolon	Others
META_190.0820_1025.0000	X - 24512	-5.44198	3.04545	Metabolon	Others
META_149.0555_1148.0000	X - 24513	-5.80937	2.47851	Metabolon	Others
META_224.0566_1674.0000	X - 24542	-3.51809	1.38049	Metabolon	Others
META_411.1839_4448.0000	X - 24544	-4.04185	3.05656	Metabolon	Others
META_231.0508_3289.0000	X - 24546	-3.93536	3.11467	Metabolon	Others
META_202.0511_2610.0000	X - 24549	-4.73167	3.57232	Metabolon	Others
META_485.1671_2350.0000	X - 24588	-4.94412	2.76286	Metabolon	Others
META_241.1543_2402.3000	X - 24699	-5.6024	2.60169	Metabolon	Others
META_160.0966_1051.0000	X - 24738	-2.67262	2.8309	Metabolon	Others
META_321.1468_4360.0000	X - 24747	-5.78432	4.07039	Metabolon	Others
META_321.1469_4596.0000	X - 24748	0.282862	4.98779	Metabolon	Others
META_83.0220_1800.0000	X - 24765	-4.89941	2.54666	Metabolon	Others
META_115.0866_2068.7000	X - 24766	-5.50012	3.42341	Metabolon	Others
META_324.9280_1796.0000	X - 24803	-6.29545	3.23207	Metabolon	Others
META_340.9019_1803.0000	X - 24804	-6.3895	3.30192	Metabolon	Others
META_626.8673_1800.0000	X - 24806	-6.39806	3.27011	Metabolon	Others
META_217.1545_2180.3000	X - 24809	-5.12271	2.90843	Metabolon	Others
META_202.0483_1285.7000	X - 24813	-5.00486	2.61663	Metabolon	Others
META_188.0776_1410.2000	X - 24831	-4.85503	3.19782	Metabolon	Others
META_188.0775_1481.8000	X - 24832	-5.1557	3.15718	Metabolon	Others
META_223.0069_3672.3000	X - 24845	-3.83775	2.56516	Metabolon	Others
META_313.1192_4611.0000	X - 24849	-4.369	-1.14604	Metabolon	Others
META_151.0261_2023.0000	xanthine	-6.20992	2.87921	Metabolon	Others
META_206.0447_2236.0000	xanthurenate	-5.03346	3.33963	Metabolon	Others
META_195.0510_1727.0000	xylose	-4.43065	2.89038	Metabolon	Others
PHPOS_90.9764_3.4518		-5.85933	5.07301	NPC	Others
PHPOS_96.0444_1.9138		-3.41405	0.697329	NPC	Others
PHPOS_100.0761_1.1561		-4.81731	2.32273	NPC	Others
PHPOS_114.0661_2.5020		-5.57625	2.68061	NPC	Others
PHPOS_115.0542_0.6626		-2.40615	4.18354	NPC	Others
PHPOS_115.0685_2.5043		-6.23377	3.02208	NPC	Others
PHPOS_119.0855_0.6608		-6.48711	4.95641	NPC	Others
PHPOS_122.9242_3.5781		-6.10165	4.4853	NPC	Others
PHPOS_126.0218_2.6007		-6.59775	3.94349	NPC	Others
PHPOS_129.0656_5.3728		-5.35758	2.76116	NPC	Others
PHPOS_130.0861_4.4739		-2.72032	2.7698	NPC	Others
PHPOS_132.0767_5.0493		-5.29658	4.38516	NPC	Others
PHPOS_136.0481_2.5015		-5.51665	2.79698	NPC	Others
PHPOS_137.0457_1.5822		-6.24074	3.19714	NPC	Others
PHPOS_137.0502_2.5043		-5.44121	2.72636	NPC	Others
PHPOS_138.0549_4.8459		-3.42714	0.829992	NPC	Others
PHPOS_139.0579_4.8459		-3.39895	0.895807	NPC	Others
PHPOS_144.1017_4.9637		-2.66344	2.93752	NPC	Others
PHPOS_145.1049_4.9246		-2.64671	2.96034	NPC	Others
PHPOS_148.1114_2.8863		-2.16191	1.36821	NPC	Others
PHPOS_158.1535_3.3709		-6.02069	5.19358	NPC	Others
PHPOS_160.0965_4.7096		-2.67948	2.85462	NPC	Others
PHPOS_170.0599_1.2272		-3.81561	2.07158	NPC	Others
PHPOS_170.0920_6.0790		-4.52817	3.92481	NPC	Others
PHPOS_171.0873_1.3351		-3.6482	0.190658	NPC	Others
PHPOS_172.0400_2.0474		-3.87266	2.13887	NPC	Others
PHPOS_176.0106_3.6287		-2.36743	1.97605	NPC	Others
PHPOS_178.1048_1.3974		-2.58732	1.21497	NPC	Others
PHPOS_181.0721_0.9310		-3.57266	0.173552	NPC	Others
PHPOS_181.1076_0.9324		-3.56643	0.197497	NPC	Others
PHPOS_182.0745_0.9321		-3.55787	0.166331	NPC	Others
PHPOS_182.0785_4.7080		-2.59788	2.85934	NPC	Others
PHPOS_183.0817_4.7080		-2.63944	2.81425	NPC	Others
PHPOS_186.1123_4.7046		-5.40355	3.01584	NPC	Others
PHPOS_189.1594_6.1571		-5.26079	3.0651	NPC	Others
PHPOS_190.9115_3.5649		-6.01643	4.96376	NPC	Others
PHPOS_196.0601_1.2508		-3.40271	1.09126	NPC	Others
PHPOS_197.1282_0.8732		-3.82486	0.446382	NPC	Others
PHPOS_198.0524_4.7059		-2.62121	2.91054	NPC	Others
PHPOS_199.0824_1.3362		-3.63126	0.169337	NPC	Others
PHPOS_201.0543_0.6795		-2.40537	4.18775	NPC	Others
PHPOS_202.1797_3.5586		-6.07042	5.27077	NPC	Others
PHPOS_203.1499_5.9727		-6.82765	3.35025	NPC	Others
PHPOS_203.1829_3.5553		-5.83578	5.17614	NPC	Others
PHPOS_206.8857_3.5761		-6.39765	3.34505	NPC	Others
PHPOS_209.0556_1.2484		-5.61239	2.32613	NPC	Others
PHPOS_210.0499_3.8149		-5.05918	3.91229	NPC	Others
PHPOS_212.1468_0.8142		-3.99244	0.699397	NPC	Others
PHPOS_218.1384_4.7931		-5.14588	3.4894	NPC	Others
PHPOS_225.0355_0.9277		-3.62367	0.145148	NPC	Others
PHPOS_227.1250_2.5000		-5.60366	2.73196	NPC	Others
PHPOS_229.1540_5.7327		-5.65054	2.55851	NPC	Others
PHPOS_232.1540_4.5972		-5.09457	3.34303	NPC	Others
PHPOS_239.1489_1.3350		-5.34007	1.24684	NPC	Others
PHPOS_241.1541_5.8279		-5.57389	2.59788	NPC	Others
PHPOS_245.0770_1.2482		-5.54285	2.25224	NPC	Others
PHPOS_246.1696_4.4445		-5.25224	3.55715	NPC	Others
PHPOS_246.2058_3.6652		-6.03904	5.24655	NPC	Others
PHPOS_247.2011_4.9257		-2.61838	2.91532	NPC	Others
PHPOS_249.1068_2.5015		-5.5457	2.73214	NPC	Others
PHPOS_261.1304_1.3350		-5.33431	1.24615	NPC	Others
PHPOS_263.1098_1.8740		-3.8327	0.756673	NPC	Others
PHPOS_263.2364_0.6127		0.244473	5.14776	NPC	Others
PHPOS_265.1177_2.1955		-3.96029	1.82199	NPC	Others
PHPOS_267.0586_1.2492		-5.57027	2.28373	NPC	Others
PHPOS_268.0615_1.2498		-5.48906	2.22346	NPC	Others
PHPOS_269.0632_1.2508		-5.48883	2.19313	NPC	Others
PHPOS_269.9932_4.5718		-6.02598	3.50217	NPC	Others
PHPOS_272.1851_2.7636		-6.07787	5.09524	NPC	Others
PHPOS_279.2314_0.6149		0.331437	4.51811	NPC	Others
PHPOS_280.1537_4.4499		-4.06888	1.85828	NPC	Others
PHPOS_281.1381_0.6609		-6.49902	4.92369	NPC	Others
PHPOS_284.2941_0.6657		-6.00491	5.24313	NPC	Others
PHPOS_284.3302_2.4742		-5.55442	5.71381	NPC	Others
PHPOS_286.1436_0.6777		-2.37641	4.26173	NPC	Others
PHPOS_286.9511_1.0971		-6.22886	3.91422	NPC	Others
PHPOS_287.0996_2.1955		-3.94107	1.77882	NPC	Others
PHPOS_287.1466_0.6776		-2.41925	4.16652	NPC	Others
PHPOS_289.0465_2.5043		-6.01736	2.4986	NPC	Others
PHPOS_291.0448_2.5024		-5.86625	2.96677	NPC	Others
PHPOS_298.2743_0.6151		0.150337	5.16077	NPC	Others
PHPOS_298.3458_2.4347		-5.71308	4.73917	NPC	Others
PHPOS_299.1569_4.7093		-2.67269	2.82334	NPC	Others
PHPOS_302.1383_0.6769		-2.48304	4.14121	NPC	Others
PHPOS_305.0853_1.4574		-5.94089	2.44229	NPC	Others
PHPOS_305.1566_1.5568		-5.35494	1.25832	NPC	Others
PHPOS_308.1636_2.7909		-2.34854	2.04992	NPC	Others
PHPOS_309.1779_4.9249		-2.63921	2.9546	NPC	Others
PHPOS_316.2110_2.5747		-6.10319	5.14257	NPC	Others
PHPOS_319.1644_4.3692		-4.97365	3.01045	NPC	Others
PHPOS_320.0960_1.7449		-6.13246	2.95906	NPC	Others
PHPOS_322.1794_2.1121		-2.33291	2.14181	NPC	Others
PHPOS_323.1825_2.1094		-2.37896	2.41204	NPC	Others
PHPOS_326.1935_3.0214		-2.0236	1.59554	NPC	Others
PHPOS_327.2006_1.7814		-5.29311	1.21054	NPC	Others
PHPOS_327.2044_3.0422		-1.98813	1.62171	NPC	Others
PHPOS_337.1466_2.4398		-2.93031	1.42006	NPC	Others
PHPOS_341.1851_3.1461		-2.05196	1.60347	NPC	Others
PHPOS_344.2272_1.7814		-5.31711	1.26191	NPC	Others
PHPOS_362.7575_5.8687		-6.37463	5.1306	NPC	Others
PHPOS_365.0667_4.4513		-0.0911552	4.89743	NPC	Others
PHPOS_371.2280_1.9723		-5.31807	1.27277	NPC	Others
PHPOS_384.7706_5.9225		-5.87881	5.22745	NPC	Others
PHPOS_388.2536_1.9724		-5.37031	1.25664	NPC	Others
PHPOS_392.0648_0.7255		-2.42421	1.66106	NPC	Others
PHPOS_393.0678_0.7250		-2.45574	1.61572	NPC	Others
PHPOS_393.2092_1.9724		-5.36391	1.27659	NPC	Others
PHPOS_397.2008_0.6608		-6.4601	4.96566	NPC	Others
PHPOS_412.2840_2.8692		-4.61205	0.900351	NPC	Others
PHPOS_415.2116_0.6627		-6.44817	4.97165	NPC	Others
PHPOS_416.2148_0.6626		-6.47252	4.95805	NPC	Others
PHPOS_417.2173_0.6626		-6.49474	4.99666	NPC	Others
PHPOS_430.2434_0.9800		-6.11835	4.97334	NPC	Others
PHPOS_430.3306_2.8864		-0.112829	4.87092	NPC	Others
PHPOS_431.9172_3.3541		-6.03856	4.63352	NPC	Others
PHPOS_432.9178_3.4519		-5.51825	4.96117	NPC	Others
PHPOS_437.1938_0.6626		-6.43742	5.06735	NPC	Others
PHPOS_437.2353_2.1565		-5.36799	1.32371	NPC	Others
PHPOS_438.2387_2.1566		-5.35675	1.3426	NPC	Others
PHPOS_439.2009_0.6598		-6.51482	4.96515	NPC	Others
PHPOS_440.4091_1.9055		-6.29914	5.0517	NPC	Others
PHPOS_459.2483_4.9973		-2.40254	1.73729	NPC	Others
PHPOS_464.2829_1.7319		-4.69044	0.894821	NPC	Others
PHPOS_468.4406_1.8628		-6.21773	5.0104	NPC	Others
PHPOS_472.3412_3.6505		-6.91028	5.34754	NPC	Others
PHPOS_495.2332_1.4614		-4.20383	3.14031	NPC	Others
PHPOS_498.9014_3.3002		-5.96457	4.19814	NPC	Others
PHPOS_499.9049_3.4519		-5.58143	5.57209	NPC	Others
PHPOS_513.3379_5.1545		-5.8871	4.39763	NPC	Others
PHPOS_557.4567_0.6129		0.317884	4.47197	NPC	Others
PHPOS_559.4717_0.6149		0.1836	4.79752	NPC	Others
PHPOS_566.8888_3.2908		-5.84101	4.64474	NPC	Others
PHPOS_567.4169_0.6205		-3.84282	5.19463	NPC	Others
PHPOS_568.4570_1.0227		-6.42582	4.94835	NPC	Others
PHPOS_569.0296_4.4513		-5.72114	4.39487	NPC	Others
PHPOS_583.2554_0.7145		-4.37797	-1.35668	NPC	Others
PHPOS_604.2250_0.6739		-4.32692	-1.3116	NPC	Others
PHPOS_612.3251_4.8446		-0.213518	5.40234	NPC	Others
PHPOS_617.2781_5.9813		-1.81771	1.65411	NPC	Others
PHPOS_634.8762_3.2665		-5.89174	4.35852	NPC	Others
PHPOS_635.8802_3.4519		-5.39935	5.76987	NPC	Others
PHPOS_666.4831_4.5438		-5.96459	5.27704	NPC	Others
PHPOS_702.8636_3.2695		-5.87956	4.31696	NPC	Others
PHPOS_703.8678_3.4519		-5.02854	5.60543	NPC	Others
PHPOS_741.5306_4.5402		-5.18721	5.86493	NPC	Others
PHPOS_746.4830_3.9491		-7.6028	5.1321	NPC	Others
PHPOS_771.8546_3.4519		-5.0831	5.65388	NPC	Others
PHPOS_781.6178_4.4590		-6.98457	5.11269	NPC	Others
PHPOS_788.6685_4.4246		-8.17596	4.50683	NPC	Others
PHPOS_796.5224_2.8075		-5.92292	4.6877	NPC	Others
PHPOS_807.5715_3.9375		-2.50761	2.052	NPC	Others
PHPOS_833.5854_3.9126		-5.87437	4.18089	NPC	Others
PHPOS_834.5987_3.9038		-2.93429	2.05422	NPC	Others
PHPOS_839.8412_3.4519		-4.98741	5.67455	NPC	Others
PHPOS_872.8308_3.4520		-5.08707	5.55658	NPC	Others
PHPOS_875.6223_4.4302		-4.19113	5.79857	NPC	Others
PHPOS_906.8263_3.4645		-4.38875	4.968	NPC	Others
PHPOS_907.3243_3.4519		-5.12303	5.47875	NPC	Others
PHPOS_907.8288_3.4519		-5.11147	5.55504	NPC	Others
PHPOS_940.8181_3.4465		-5.11202	5.50657	NPC	Others
PHPOS_941.3194_3.4519		-4.90304	5.45949	NPC	Others
PHPOS_974.8090_3.3102		-6.94736	4.4476	NPC	Others
PHPOS_975.3125_3.4519		-5.15354	5.64285	NPC	Others
PHPOS_975.8163_3.4518		-5.10081	5.61856	NPC	Others
PHPOS_1009.3073_3.4519		-5.29341	5.60892	NPC	Others
PHPOS_1043.3006_3.4519		-5.17099	5.44976	NPC	Others
PHPOS_1076.7933_3.3204		-5.92555	4.29586	NPC	Others
PHPOS_1077.2951_3.4519		-5.06829	5.57183	NPC	Others
PHPOS_1111.2887_3.4519		-5.05287	5.75554	NPC	Others
PHPOS_1111.7930_3.4518		-4.50579	5.47069	NPC	Others
PHPOS_1145.2828_3.4519		-4.92578	5.69776	NPC	Others
PHPOS_1179.2764_3.4519		-4.99511	5.72775	NPC	Others
PHPOS_1179.7804_3.4519		-5.06764	5.66747	NPC	Others
PLNEG_130.0852_0.3792		-5.11765	3.75868	NPC	Others
PLNEG_131.0804_0.4137		-5.30834	3.9218	NPC	Others
PLNEG_135.0286_0.3637		-6.30224	3.22441	NPC	Others
PLNEG_142.0180_0.3871		-4.5435	5.76394	NPC	Others
PLNEG_145.0596_0.3525		-3.93311	1.74592	NPC	Others
PLNEG_145.0959_0.4135		-5.03385	4.05258	NPC	Others
PLNEG_150.0537_0.3406		-1.94032	0.903012	NPC	Others
PLNEG_154.0598_0.4215		-6.42735	4.36481	NPC	Others
PLNEG_156.9884_0.4096		-6.50465	3.47401	NPC	Others
PLNEG_168.0755_0.4148		-4.452	3.97576	NPC	Others
PLNEG_171.0254_0.3643		-5.97348	4.13034	NPC	Others
PLNEG_175.0223_0.3327		-2.14892	1.03727	NPC	Others
PLNEG_179.0542_0.3410		-3.34198	0.852733	NPC	Others
PLNEG_187.0050_0.3607		-3.92328	1.6993	NPC	Others
PLNEG_188.9849_0.3508		-3.42081	1.01491	NPC	Others
PLNEG_194.0435_0.3442		-3.34157	1.05849	NPC	Others
PLNEG_195.0492_0.3404		-3.76486	1.00281	NPC	Others
PLNEG_200.9526_0.3952		-4.74374	5.40816	NPC	Others
PLNEG_203.0002_0.3479		-3.33612	1.28473	NPC	Others
PLNEG_204.9794_0.3479		-3.40343	0.877446	NPC	Others
PLNEG_212.0883_0.3760		-5.16375	3.76255	NPC	Others
PLNEG_213.0840_0.4061		-5.25409	3.87249	NPC	Others
PLNEG_214.8889_0.4371		-6.05715	3.20745	NPC	Others
PLNEG_218.9947_0.3411		-3.42968	1.01523	NPC	Others
PLNEG_223.0183_0.3800		-4.14516	6.05973	NPC	Others
PLNEG_223.1374_0.3796		-4.73886	5.67326	NPC	Others
PLNEG_224.0213_0.3801		-4.66867	5.57036	NPC	Others
PLNEG_224.5617_0.3141		-3.8809	3.30244	NPC	Others
PLNEG_225.0222_0.3801		-4.48255	5.58366	NPC	Others
PLNEG_225.0613_0.3601		-4.8177	3.38136	NPC	Others
PLNEG_227.0988_0.4066		-5.03562	4.01838	NPC	Others
PLNEG_227.9915_0.3404		-3.82382	1.84309	NPC	Others
PLNEG_230.9949_0.3450		-3.51257	1.55014	NPC	Others
PLNEG_232.8996_0.4326		-6.43038	3.76302	NPC	Others
PLNEG_238.0760_0.3139		-3.77885	3.36027	NPC	Others
PLNEG_246.0725_0.3764		-5.01851	3.72061	NPC	Others
PLNEG_246.9907_0.3366		-3.50837	1.30219	NPC	Others
PLNEG_253.0285_0.3677		-6.02815	4.09554	NPC	Others
PLNEG_255.3587_2.7482		-5.32902	4.82002	NPC	Others
PLNEG_258.0445_0.3724		-3.4259	2.45915	NPC	Others
PLNEG_259.0100_0.3294		-2.52889	4.92754	NPC	Others
PLNEG_260.0208_0.3334		-1.83021	0.873871	NPC	Others
PLNEG_260.8903_0.4062		-4.80842	5.33043	NPC	Others
PLNEG_261.0059_0.3401		-3.47282	1.1346	NPC	Others
PLNEG_265.1453_0.8715		-2.86231	3.32069	NPC	Others
PLNEG_266.0162_0.3101		-2.56661	4.96846	NPC	Others
PLNEG_266.1482_0.8716		-2.79084	3.44479	NPC	Others
PLNEG_273.0051_0.3338		-3.6328	1.11264	NPC	Others
PLNEG_275.9989_0.3402		-2.03546	1.02201	NPC	Others
PLNEG_279.6124_0.3254		-4.67208	1.27109	NPC	Others
PLNEG_280.9768_0.3680		-4.58968	5.55139	NPC	Others
PLNEG_282.9572_0.3875		-4.78363	5.27839	NPC	Others
PLNEG_283.9593_0.3906		-5.2222	5.45865	NPC	Others
PLNEG_285.0833_0.3761		-5.01071	3.87528	NPC	Others
PLNEG_287.1986_0.6582		0.227917	2.19262	NPC	Others
PLNEG_292.8382_0.4179		-6.46741	3.41059	NPC	Others
PLNEG_293.1766_1.2347		-2.79878	3.493	NPC	Others
PLNEG_294.1795_1.2346		-2.88739	3.45175	NPC	Others
PLNEG_298.9299_0.3989		-6.34089	3.43197	NPC	Others
PLNEG_304.9380_0.3831		-4.57581	5.48167	NPC	Others
PLNEG_305.0217_0.3793		-4.56919	5.61848	NPC	Others
PLNEG_305.1619_0.3764		-4.88549	5.86995	NPC	Others
PLNEG_306.0249_0.3793		-4.43969	5.7876	NPC	Others
PLNEG_307.0255_0.3792		-4.60033	5.52014	NPC	Others
PLNEG_309.1018_0.4023		-5.14767	4.08893	NPC	Others
PLNEG_313.1164_0.4296		-4.26617	-1.38704	NPC	Others
PLNEG_320.9958_0.3879		-6.46332	3.41135	NPC	Others
PLNEG_335.0321_0.3679		-6.03509	4.06821	NPC	Others
PLNEG_340.0476_0.3760		-5.10114	4.40183	NPC	Others
PLNEG_342.8933_0.4018		-4.75976	5.29124	NPC	Others
PLNEG_350.8213_0.4329		-6.35189	3.51075	NPC	Others
PLNEG_351.0539_0.3176		-6.9274	3.53003	NPC	Others
PLNEG_351.1607_0.3175		-3.88456	3.37562	NPC	Others
PLNEG_351.3241_4.4697		0.187431	4.47698	NPC	Others
PLNEG_352.1641_0.3175		-3.84074	3.33069	NPC	Others
PLNEG_352.3273_4.4714		0.262288	4.48616	NPC	Others
PLNEG_353.1729_0.3184		-4.02279	3.22643	NPC	Others
PLNEG_353.3397_5.0071		0.292738	4.88989	NPC	Others
PLNEG_354.3430_5.0072		0.191105	4.9174	NPC	Others
PLNEG_356.8293_0.4286		-4.79125	5.71227	NPC	Others
PLNEG_358.8673_0.4069		-4.61381	5.43379	NPC	Others
PLNEG_362.9801_0.3679		-4.68719	5.50542	NPC	Others
PLNEG_364.9634_0.3767		-4.64316	5.77904	NPC	Others
PLNEG_366.8980_0.5548		-2.27507	1.96331	NPC	Others
PLNEG_367.1559_0.3956		-3.83971	3.25993	NPC	Others
PLNEG_368.1590_0.3946		-3.86005	3.25852	NPC	Others
PLNEG_368.8320_0.4403		-6.36334	3.28028	NPC	Others
PLNEG_368.8951_0.5549		-2.24966	1.93436	NPC	Others
PLNEG_369.1717_0.4525		-3.79829	3.15298	NPC	Others
PLNEG_370.1746_0.4525		-3.72913	3.22345	NPC	Others
PLNEG_370.8921_0.5549		-2.28451	2.00371	NPC	Others
PLNEG_372.8036_0.4290		-6.43163	3.60766	NPC	Others
PLNEG_374.8411_0.4142		-6.25447	3.0321	NPC	Others
PLNEG_375.3240_4.4823		-3.08254	4.06141	NPC	Others
PLNEG_376.0945_0.3722		-5.14011	3.77571	NPC	Others
PLNEG_377.2068_3.6842		0.0972257	5.17775	NPC	Others
PLNEG_379.1193_0.3174		-3.47405	1.87826	NPC	Others
PLNEG_381.3713_5.7797		0.208257	5.12559	NPC	Others
PLNEG_382.3745_5.7794		-0.024435	4.9947	NPC	Others
PLNEG_385.1667_0.3438		-3.74991	3.1938	NPC	Others
PLNEG_386.9415_0.3797		-4.66637	5.45198	NPC	Others
PLNEG_387.0250_0.3758		-4.77678	5.33581	NPC	Others
PLNEG_387.1829_0.3725		-4.7246	5.40007	NPC	Others
PLNEG_388.0283_0.3758		-4.48973	4.90304	NPC	Others
PLNEG_389.0291_0.3759		-5.21292	5.89347	NPC	Others
PLNEG_390.0314_0.3760		-4.70499	5.55755	NPC	Others
PLNEG_390.8149_0.4181		-6.35906	3.39674	NPC	Others
PLNEG_391.1050_0.3943		-5.09723	4.03832	NPC	Others
PLNEG_391.2821_0.8125		-4.39623	1.77095	NPC	Others
PLNEG_393.3710_5.6175		0.21047	5.01228	NPC	Others
PLNEG_395.3869_6.1723		0.0861548	5.15265	NPC	Others
PLNEG_396.0380_0.3181		-3.54289	2.18465	NPC	Others
PLNEG_396.3900_6.1721		0.108129	5.0612	NPC	Others
PLNEG_396.9071_0.4016		-6.47995	3.3155	NPC	Others
PLNEG_397.3295_3.3791		-0.310565	5.08846	NPC	Others
PLNEG_397.3660_3.6558		0.0518421	5.2855	NPC	Others
PLNEG_398.9340_0.5474		-5.36013	3.15164	NPC	Others
PLNEG_400.2209_0.4713		-3.32319	2.96052	NPC	Others
PLNEG_402.0352_0.3682		-5.07522	4.96077	NPC	Others
PLNEG_402.9988_0.3837		-6.41408	3.45273	NPC	Others
PLNEG_403.3552_3.2992		-2.97012	4.36684	NPC	Others
PLNEG_404.0015_0.3837		-6.42081	3.46455	NPC	Others
PLNEG_409.4024_6.5555		-0.0425953	5.18123	NPC	Others
PLNEG_411.3818_4.0026		-0.00715364	5.14175	NPC	Others
PLNEG_412.3849_4.0028		0.0390361	5.08206	NPC	Others
PLNEG_417.0356_0.3680		-5.91972	4.14589	NPC	Others
PLNEG_417.3346_4.4793		0.23368	5.03971	NPC	Others
PLNEG_419.3139_0.6165		-5.3793	1.08409	NPC	Others
PLNEG_421.3295_2.7437		-0.404577	4.41217	NPC	Others
PLNEG_422.0504_0.3722		-5.10353	4.74338	NPC	Others
PLNEG_425.3608_3.3988		-0.345758	4.67028	NPC	Others
PLNEG_435.3820_4.5014		-0.533049	5.06542	NPC	Others
PLNEG_436.3853_4.5019		-0.0813362	4.9921	NPC	Others
PLNEG_437.3611_4.0950		0.249446	4.85969	NPC	Others
PLNEG_439.0686_0.3135		-2.6253	4.96219	NPC	Others
PLNEG_439.3771_4.4692		0.167152	5.09938	NPC	Others
PLNEG_440.0716_0.3135		-2.55762	4.92221	NPC	Others
PLNEG_440.3803_4.4823		0.187722	5.11499	NPC	Others
PLNEG_441.3924_3.4213		-0.00871326	5.13773	NPC	Others
PLNEG_443.3140_2.4452		-0.424027	4.41328	NPC	Others
PLNEG_444.0823_0.3682		-4.97761	3.82626	NPC	Others
PLNEG_444.9837_0.3678		-4.66767	5.55538	NPC	Others
PLNEG_445.3302_2.8817		-0.261999	4.49465	NPC	Others
PLNEG_447.3426_2.8947		-0.370812	4.5403	NPC	Others
PLNEG_448.3048_0.5557		-4.62555	0.94718	NPC	Others
PLNEG_449.1297_0.3176		-3.87912	3.28474	NPC	Others
PLNEG_449.3078_0.5553		-4.70031	0.958826	NPC	Others
PLNEG_449.3608_3.3021		-0.280786	4.8209	NPC	Others
PLNEG_450.1326_0.3175		-3.87834	3.3557	NPC	Others
PLNEG_450.3104_0.5545		-4.6293	0.910606	NPC	Others
PLNEG_451.3769_4.4685		0.206883	5.09922	NPC	Others
PLNEG_452.1395_0.3180		-4.11149	3.19611	NPC	Others
PLNEG_453.0843_0.3110		-2.60847	4.94697	NPC	Others
PLNEG_453.2285_0.4938		-3.93789	1.99242	NPC	Others
PLNEG_453.3193_1.4059		-0.142539	4.41779	NPC	Others
PLNEG_455.2450_0.5517		-4.02464	1.67335	NPC	Others
PLNEG_458.0980_0.3721		-5.17085	3.78017	NPC	Others
PLNEG_461.2704_1.0225		-3.63743	4.22093	NPC	Others
PLNEG_462.9380_0.3875		-4.63324	5.46188	NPC	Others
PLNEG_463.0101_0.3837		-5.19226	5.529	NPC	Others
PLNEG_463.2313_0.6583		0.226699	2.20334	NPC	Others
PLNEG_463.3040_0.6169		-5.36676	1.10343	NPC	Others
PLNEG_463.3401_1.9527		-0.325566	4.33625	NPC	Others
PLNEG_465.1235_0.3168		-3.79558	3.21121	NPC	Others
PLNEG_467.3718_2.8585		-0.39049	4.45127	NPC	Others
PLNEG_468.3754_2.7577		-0.276243	4.51802	NPC	Others
PLNEG_468.9444_0.3761		-4.68257	5.3	NPC	Others
PLNEG_469.0286_0.3747		-4.44268	4.91322	NPC	Others
PLNEG_469.2028_0.3720		-4.58329	5.4613	NPC	Others
PLNEG_470.0320_0.3751		-4.75329	5.28578	NPC	Others
PLNEG_471.0330_0.3750		-4.74447	5.37662	NPC	Others
PLNEG_472.0349_0.3734		-4.80402	5.3513	NPC	Others
PLNEG_473.1089_0.3834		-5.00617	4.2217	NPC	Others
PLNEG_473.3612_3.1621		-0.286347	4.6035	NPC	Others
PLNEG_477.1610_0.3168		-3.8225	3.35247	NPC	Others
PLNEG_478.1638_0.3172		-3.83738	3.36141	NPC	Others
PLNEG_478.9112_0.3950		-6.42315	3.47714	NPC	Others
PLNEG_479.1661_0.3173		-4.15701	3.26509	NPC	Others
PLNEG_479.2818_1.0194		-3.71449	4.33928	NPC	Others
PLNEG_479.4082_4.4628		-0.42857	4.89183	NPC	Others
PLNEG_481.2781_0.5618		-2.79609	3.82454	NPC	Others
PLNEG_481.3512_1.5814		-0.313265	4.45539	NPC	Others
PLNEG_481.4238_4.4697		-0.664182	5.15035	NPC	Others
PLNEG_482.4271_4.4715		-0.532766	5.18167	NPC	Others
PLNEG_483.3668_2.1849		-0.202908	4.58042	NPC	Others
PLNEG_485.0027_0.3798		-4.44283	4.83184	NPC	Others
PLNEG_485.2814_1.6353		-7.42024	4.70322	NPC	Others
PLNEG_485.3824_2.2753		-0.260075	4.65543	NPC	Others
PLNEG_486.0055_0.3798		-4.86411	5.99067	NPC	Others
PLNEG_486.2844_1.6355		-7.41139	4.71814	NPC	Others
PLNEG_487.3258_0.8337		-2.69873	4.31056	NPC	Others
PLNEG_488.7918_0.4405		-6.03686	3.68523	NPC	Others
PLNEG_489.3564_2.3651		-0.330136	4.35116	NPC	Others
PLNEG_491.2813_0.8554		-0.90715	4.92605	NPC	Others
PLNEG_492.0823_0.3722		-5.01178	4.00273	NPC	Others
PLNEG_492.2844_0.8526		-0.888312	4.93268	NPC	Others
PLNEG_493.1560_0.3137		-3.77185	3.32237	NPC	Others
PLNEG_493.2974_1.1695		-3.8248	5.41431	NPC	Others
PLNEG_494.1589_0.3138		-3.72583	3.40356	NPC	Others
PLNEG_494.1906_0.5501		-5.15177	5.08881	NPC	Others
PLNEG_495.1567_0.3139		-3.69411	3.29234	NPC	Others
PLNEG_495.2751_0.5626		-3.70534	3.97946	NPC	Others
PLNEG_495.3134_3.0745		-3.0357	5.33475	NPC	Others
PLNEG_495.4035_3.7066		-0.301814	4.87088	NPC	Others
PLNEG_496.3164_3.0743		-3.04572	5.27364	NPC	Others
PLNEG_496.4068_3.7051		-0.249295	4.95431	NPC	Others
PLNEG_497.3148_3.0736		-3.40419	5.60002	NPC	Others
PLNEG_498.2882_0.5178		-4.5695	0.974044	NPC	Others
PLNEG_498.9287_0.7772		-5.32267	3.03813	NPC	Others
PLNEG_499.0394_0.3679		-5.89041	4.1697	NPC	Others
PLNEG_499.2911_0.5171		-4.56246	0.943039	NPC	Others
PLNEG_499.9313_0.7765		-5.31798	3.03249	NPC	Others
PLNEG_501.3928_3.7113		-0.195466	4.66611	NPC	Others
PLNEG_503.3201_0.5362		-3.68609	3.66531	NPC	Others
PLNEG_503.4071_4.4723		-0.666402	5.06141	NPC	Others
PLNEG_504.7661_0.4333		-6.4648	3.21038	NPC	Others
PLNEG_505.2063_0.4940		0.233014	2.19599	NPC	Others
PLNEG_505.4240_4.4838		-0.367908	4.95355	NPC	Others
PLNEG_506.4275_4.4837		-0.328182	5.00585	NPC	Others
PLNEG_507.2225_0.6586		0.2474	2.18813	NPC	Others
PLNEG_507.2763_0.5320		-0.846164	4.89772	NPC	Others
PLNEG_508.2255_0.6585		0.237834	2.18921	NPC	Others
PLNEG_509.2278_0.6589		0.267817	2.16032	NPC	Others
PLNEG_510.3325_3.1842		-3.40497	5.5421	NPC	Others
PLNEG_511.3297_3.1849		-3.45753	5.7534	NPC	Others
PLNEG_511.3980_2.6113		-0.316507	4.56556	NPC	Others
PLNEG_514.2829_0.4446		-4.59677	0.965031	NPC	Others
PLNEG_515.3720_2.8968		-0.280876	4.93116	NPC	Others
PLNEG_517.2428_0.6650		-2.50068	1.80263	NPC	Others
PLNEG_517.3877_2.5353		-0.144344	4.49527	NPC	Others
PLNEG_519.3151_0.4791		-3.4402	4.15865	NPC	Others
PLNEG_519.4034_3.0372		-0.182688	4.66301	NPC	Others
PLNEG_520.4069_3.0377		-0.276864	4.6854	NPC	Others
PLNEG_521.4191_3.4982		-0.332086	4.99807	NPC	Others
PLNEG_523.4350_4.4748		-0.242509	5.22607	NPC	Others
PLNEG_524.4384_4.4745		-0.239164	5.22741	NPC	Others
PLNEG_525.4492_4.4876		-0.0851024	5.27977	NPC	Others
PLNEG_526.2467_0.3291		-4.42209	1.9364	NPC	Others
PLNEG_526.7475_0.4256		-6.41228	3.09709	NPC	Others
PLNEG_526.9876_0.3679		-4.61381	5.40074	NPC	Others
PLNEG_527.2498_0.3297		-4.41237	1.92856	NPC	Others
PLNEG_527.4065_4.4816		-0.382344	5.11384	NPC	Others
PLNEG_528.1759_0.5168		-4.4109	-1.21113	NPC	Others
PLNEG_528.2620_0.3373		-4.44641	1.79266	NPC	Others
PLNEG_531.4402_4.4886		-0.532492	4.96771	NPC	Others
PLNEG_532.4437_4.4879		-0.418215	4.98803	NPC	Others
PLNEG_532.7565_0.4179		-4.7789	5.73399	NPC	Others
PLNEG_533.4520_4.4819		-0.509037	5.13863	NPC	Others
PLNEG_535.3983_2.3999		-0.155464	4.36743	NPC	Others
PLNEG_536.3113_0.7271		-3.45277	2.30577	NPC	Others
PLNEG_537.2495_0.5326		-4.36795	-1.30547	NPC	Others
PLNEG_537.3239_1.1017		-1.13928	4.65541	NPC	Others
PLNEG_539.4302_3.0466		-0.13777	4.98067	NPC	Others
PLNEG_540.1014_0.3721		-5.12542	3.89375	NPC	Others
PLNEG_540.4334_3.0466		-0.169766	4.9506	NPC	Others
PLNEG_544.9444_0.3799		-4.88852	5.12473	NPC	Others
PLNEG_546.2826_0.5469		-4.60342	0.955483	NPC	Others
PLNEG_547.2196_0.3247		-4.28165	3.16235	NPC	Others
PLNEG_547.2858_0.5443		-4.57787	0.985344	NPC	Others
PLNEG_547.4346_4.4779		-0.183946	5.13673	NPC	Others
PLNEG_549.2880_0.7303		-2.68261	1.74391	NPC	Others
PLNEG_549.3421_2.2796		-2.90964	4.29363	NPC	Others
PLNEG_549.4510_4.4719		-0.0972113	5.02882	NPC	Others
PLNEG_550.2914_0.7301		-2.56963	1.64848	NPC	Others
PLNEG_550.4091_2.1171		-0.0511603	4.75219	NPC	Others
PLNEG_550.4544_4.4724		-0.0908294	5.15397	NPC	Others
PLNEG_551.0324_0.3720		-4.81924	5.19844	NPC	Others
PLNEG_551.2214_0.3717		-4.82712	5.24569	NPC	Others
PLNEG_551.3581_2.7044		-2.84595	4.34607	NPC	Others
PLNEG_551.4658_4.4654		-0.0552436	5.33431	NPC	Others
PLNEG_552.0357_0.3721		-4.95965	5.09239	NPC	Others
PLNEG_552.3612_2.7035		-2.92397	4.37989	NPC	Others
PLNEG_552.4697_4.4662		-0.0810446	5.28134	NPC	Others
PLNEG_553.0368_0.3720		-4.84237	5.34382	NPC	Others
PLNEG_553.4234_4.4867		-0.53409	4.98642	NPC	Others
PLNEG_554.0396_0.3721		-4.89376	5.25929	NPC	Others
PLNEG_554.4267_4.4866		-0.452601	4.91393	NPC	Others
PLNEG_555.1127_0.3789		-5.00637	4.33354	NPC	Others
PLNEG_557.3329_0.5777		-4.61244	0.949971	NPC	Others
PLNEG_557.4563_4.7333		0.182715	4.61248	NPC	Others
PLNEG_558.4596_4.7339		0.071255	4.57531	NPC	Others
PLNEG_561.1996_0.3135		-3.70682	3.23076	NPC	Others
PLNEG_561.4870_5.5958		-0.249261	5.14073	NPC	Others
PLNEG_566.9217_0.3829		-4.84432	5.3138	NPC	Others
PLNEG_567.0065_0.3767		-4.72032	5.99663	NPC	Others
PLNEG_567.3141_0.4899		-4.25191	2.13723	NPC	Others
PLNEG_567.4615_3.4142		-0.0482477	5.11109	NPC	Others
PLNEG_568.0095_0.3774		-5.05403	4.99909	NPC	Others
PLNEG_568.4649_3.4131		0.104532	5.22348	NPC	Others
PLNEG_569.0062_0.3774		-4.47651	4.84863	NPC	Others
PLNEG_569.1312_0.3103		-3.28077	2.1015	NPC	Others
PLNEG_569.4765_3.4977		-0.0628388	5.34505	NPC	Others
PLNEG_570.4803_3.4994		-0.0775506	5.29227	NPC	Others
PLNEG_571.1465_0.3132		-3.47044	1.88689	NPC	Others
PLNEG_573.2354_0.3104		-3.90155	3.37083	NPC	Others
PLNEG_575.4661_4.1581		0.103228	4.90463	NPC	Others
PLNEG_576.4700_4.3039		0.174483	4.80723	NPC	Others
PLNEG_577.3737_2.7915		-2.92358	4.36979	NPC	Others
PLNEG_577.4191_4.4709		-0.326404	4.79569	NPC	Others
PLNEG_578.4855_4.4921		-0.0625958	5.12208	NPC	Others
PLNEG_580.3928_3.2991		-2.9252	4.28859	NPC	Others
PLNEG_580.5008_4.4677		-0.173126	5.08521	NPC	Others
PLNEG_581.0431_0.3678		-5.75267	4.29419	NPC	Others
PLNEG_581.2395_0.5358		-4.21913	-1.20144	NPC	Others
PLNEG_581.5122_4.4719		-0.121586	5.06348	NPC	Others
PLNEG_582.2425_0.5356		-4.29126	-1.37774	NPC	Others
PLNEG_582.5164_4.4725		-0.121811	4.97722	NPC	Others
PLNEG_589.2312_0.3093		-3.82094	3.36178	NPC	Others
PLNEG_591.3895_2.8926		-2.81247	5.00634	NPC	Others
PLNEG_592.3926_2.8931		-2.85414	5.01837	NPC	Others
PLNEG_592.4652_3.0058		0.294172	4.50069	NPC	Others
PLNEG_595.4940_3.9113		0.10509	5.126	NPC	Others
PLNEG_596.4971_3.9114		0.0331815	5.07364	NPC	Others
PLNEG_597.2343_0.5204		-4.36421	-1.44963	NPC	Others
PLNEG_597.4496_4.4793		0.106169	4.83853	NPC	Others
PLNEG_597.5003_3.9217		0.0393253	5.17991	NPC	Others
PLNEG_598.4527_4.4792		0.0504769	4.89925	NPC	Others
PLNEG_599.4643_4.4907		-0.0076152	5.05455	NPC	Others
PLNEG_600.3928_1.9689		-0.140344	4.62764	NPC	Others
PLNEG_600.4682_4.4908		0.0578826	5.00636	NPC	Others
PLNEG_601.4791_4.4699		-0.00546254	5.07334	NPC	Others
PLNEG_602.4832_4.4683		-0.215553	5.07044	NPC	Others
PLNEG_603.4947_4.4706		-0.277069	5.16909	NPC	Others
PLNEG_605.4055_2.9815		-3.0379	5.46269	NPC	Others
PLNEG_606.4087_2.9813		-3.02667	5.44771	NPC	Others
PLNEG_607.3842_2.8814		-3.00508	5.51987	NPC	Others
PLNEG_607.4208_3.9754		-2.9872	4.25845	NPC	Others
PLNEG_608.3874_2.8684		-3.05388	5.33667	NPC	Others
PLNEG_608.4240_3.9757		-3.01204	4.24508	NPC	Others
PLNEG_608.9914_0.3678		-4.65879	5.38299	NPC	Others
PLNEG_609.3996_3.0923		-2.9919	4.39812	NPC	Others
PLNEG_611.4868_2.8328		0.211838	4.9394	NPC	Others
PLNEG_613.5035_3.3822		-0.0207865	5.1611	NPC	Others
PLNEG_614.5066_3.2982		0.0922677	4.92661	NPC	Others
PLNEG_615.1006_0.3110		-2.64354	4.98479	NPC	Others
PLNEG_616.3879_1.8559		-0.304755	4.89574	NPC	Others
PLNEG_622.1045_0.3720		-5.0747	3.84466	NPC	Others
PLNEG_623.5242_4.4708		-0.152075	5.12129	NPC	Others
PLNEG_624.7249_0.4447		-6.19272	3.47116	NPC	Others
PLNEG_629.1161_0.3136		-2.64479	4.90939	NPC	Others
PLNEG_633.0359_0.3719		-4.90814	4.99729	NPC	Others
PLNEG_633.2384_0.3687		-4.72256	5.3415	NPC	Others
PLNEG_634.0393_0.3719		-4.46922	4.88548	NPC	Others
PLNEG_635.0394_0.3718		-4.78081	5.33823	NPC	Others
PLNEG_635.3793_1.5650		-2.77009	5.21843	NPC	Others
PLNEG_635.4517_4.6929		-3.03937	4.21577	NPC	Others
PLNEG_636.0430_0.3719		-4.60398	5.44436	NPC	Others
PLNEG_636.4551_4.6926		-3.0473	4.28391	NPC	Others
PLNEG_637.1153_0.3755		-5.09301	3.95836	NPC	Others
PLNEG_649.3351_2.7034		-2.96277	4.44645	NPC	Others
PLNEG_651.0099_0.3758		-4.71949	5.57852	NPC	Others
PLNEG_652.4189_2.9308		-4.78549	4.29266	NPC	Others
PLNEG_658.3588_0.6467		-3.7877	1.97452	NPC	Others
PLNEG_659.3618_0.6468		-3.77477	2.17239	NPC	Others
PLNEG_663.0465_0.3656		-5.67937	4.4148	NPC	Others
PLNEG_666.5492_6.2590		-2.83592	5.14153	NPC	Others
PLNEG_671.4285_3.5175		0.0844996	4.50761	NPC	Others
PLNEG_672.4319_3.5139		0.0904502	4.58036	NPC	Others
PLNEG_673.4809_5.6125		-7.00968	3.94936	NPC	Others
PLNEG_674.3200_0.3329		-4.40775	1.45027	NPC	Others
PLNEG_682.2353_1.1609		-4.30219	-1.37939	NPC	Others
PLNEG_689.4388_3.0260		0.216923	4.40446	NPC	Others
PLNEG_690.3745_2.9307		-3.80288	4.28543	NPC	Others
PLNEG_690.9950_0.3662		-4.67531	5.39282	NPC	Others
PLNEG_691.4550_3.4839		0.116279	4.92918	NPC	Others
PLNEG_692.4583_3.4845		0.069809	4.72681	NPC	Others
PLNEG_692.5648_6.2662		-2.87931	4.96845	NPC	Others
PLNEG_693.4704_3.9194		0.0652955	5.13911	NPC	Others
PLNEG_694.5805_6.9110		-2.80182	5.02745	NPC	Others
PLNEG_695.5831_6.9122		-2.77886	5.08647	NPC	Others
PLNEG_699.3408_0.3212		-3.46077	1.76992	NPC	Others
PLNEG_703.3822_2.9804		-3.17283	5.41343	NPC	Others
PLNEG_704.1075_0.3720		-4.99999	4.00811	NPC	Others
PLNEG_715.0395_0.3719		-4.54036	4.94425	NPC	Others
PLNEG_716.0421_0.3719		-4.79975	5.17783	NPC	Others
PLNEG_717.0420_0.3718		-4.69581	5.31092	NPC	Others
PLNEG_745.0499_0.3677		-5.18422	4.89119	NPC	Others
PLNEG_786.1103_0.3719		-5.0135	4.02861	NPC	Others
PLNEG_797.0428_0.3719		-4.96536	5.12795	NPC	Others
PLNEG_798.0457_0.3718		-4.82391	5.2934	NPC	Others
PLNEG_799.0464_0.3716		-4.84113	5.3151	NPC	Others
PLNEG_827.0531_0.3675		-5.42756	4.70691	NPC	Others
PLNEG_832.2194_1.8243		-5.22037	5.39686	NPC	Others
PLNEG_853.6131_7.3111		-2.8751	5.33492	NPC	Others
PLNEG_879.0456_0.3718		-4.92381	5.13173	NPC	Others
PLNEG_880.0488_0.3718		-4.8119	5.26774	NPC	Others
PLNEG_946.1631_1.8231		-4.9566	5.39097	NPC	Others
PLNEG_1002.5216_6.6047		-5.45735	5.01155	NPC	Others
PLPOS_119.0855_0.8221		-6.64553	5.00155	NPC	Others
PLPOS_135.0775_0.8208		-6.64392	4.86711	NPC	Others
PLPOS_195.0887_1.1868		-4.24097	-1.41837	NPC	Others
PLPOS_201.0516_0.6383		-2.43162	4.19134	NPC	Others
PLPOS_211.1192_1.1875		-4.26053	-1.4053	NPC	Others
PLPOS_225.0989_1.1876		-4.2975	-1.38686	NPC	Others
PLPOS_227.1143_1.1872		-4.30833	-1.35217	NPC	Others
PLPOS_239.1144_1.1873		-4.24407	-1.4443	NPC	Others
PLPOS_255.2085_2.2963		-7.17751	3.75859	NPC	Others
PLPOS_256.2111_2.2963		-7.10507	3.6834	NPC	Others
PLPOS_256.2612_2.3514		-7.39586	4.55951	NPC	Others
PLPOS_268.2164_8.5520		-4.09301	5.26377	NPC	Others
PLPOS_268.7181_8.5521		-4.10326	5.2087	NPC	Others
PLPOS_269.2249_2.2962		-7.28931	3.73997	NPC	Others
PLPOS_270.2279_2.2961		-7.1472	3.66621	NPC	Others
PLPOS_271.2025_1.2738		-3.60394	2.2259	NPC	Others
PLPOS_281.1360_0.8206		-6.62425	4.88912	NPC	Others
PLPOS_283.1053_0.5321		-4.28463	-1.36883	NPC	Others
[truncated: 2,501 more rows]

## Sheet: Supplementary Data 2
Model	init_seed	epochs	batch_size	lr	adam_beta_1	adam_beta_2	n_layers	units	encoder_activation	decoder_activation	decoder_distribution	dim_latent_space	percent_masked	n_imputation_weights	n_imputation_samples	batch_norm	dropout	loss	mixup	miss_units	miss_process	error_function	train_error	held_test_error
All features	16932	1	25	0.0005	0.9	0.25	1	[25]	sigmoid	tanh	t-dist	50	0.05	50	5000	TRUE	FALSE	not_miwae	FALSE	100	non-linear	rmse	0.245041	0.25066
Sphingolipids	27498	1	25	5e-05	0.5	0.25	1	[100]	sigmoid	tanh	t-dist	50	0.25	25	5000	TRUE	FALSE	not_miwae	FALSE	250	linear	mae	0.122092	0.142394
Acyl-glycerides	85138	1	5	0.0001	0.5	0.1	2	[100, 100]	elu	tanh	t-dist	50	0.25	50	5000	FALSE	FALSE	not_miwae	FALSE	25	non-linear	mae	0.118659	0.125863
Fatty acids	67745	1	25	0.0005	0.9	0.5	2	[25, 25]	selu	tanh	t-dist	25	0.25	10	1000	TRUE	FALSE	miwae	FALSE	-	-	mae	0.134752	0.149441
Phospholipids	17877	1	5	5e-05	0.9	0.5	1	[250]	sigmoid	tanh	t-dist	100	0.25	25	1000	TRUE	FALSE	miwae	FALSE	-	-	mae	0.125443	0.147611
Others	99031	1	25	5e-05	0.5	0.25	1	[50]	elu	tanh	t-dist	100	0.25	10	5000	TRUE	FALSE	miwae	FALSE	-	-	mae	0.186962	0.212741

## Sheet: Supplementary DAta 3
MZRT	BIOCHEMICAL	SUPER_PATHWAY	SUB_PATHWAY	Note	r2_best	r2_best_uncertainty		r2_All_features	r2_sphingolipids	r2_fattyacids	r2_phospholipid	r2_acylglycerides	r2_others
META_100.0756_1675.0000	2-piperidinone	Xenobiotics	Food Component/Plant	Expected in NPC but unannotated	0.0232404	0.0070067		0.0232404					-0.0395796
META_101.0608_1564.0000	isovalerate	Amino Acid	Leucine, Isoleucine and Valine Metabolism	Unique to metabolon	-0.0107215	0.00309047		-0.0107215					-0.0265457
META_103.0036_3447.0000	malonate	Lipid	Fatty Acid Synthesis	Unique to metabolon	0.0517755	0.00879847		0.0359031		0.0517756
META_103.0400_1258.0000	2-hydroxybutyrate/2-hydroxyisobutyrate	Amino Acid	Methionine, Cysteine, SAM and Taurine Metabolism	Expected in NPC but unannotated	0.547283	0.00667704		0.361912		0.547283
META_103.0400_1443.3000	3-hydroxybutyrate (BHBA)	Lipid	Ketone Bodies	Annotated in both	0.74727	0.00578103		0.640839		0.74727
META_103.0400_1619.0000	3-hydroxyisobutyrate	Amino Acid	Leucine, Isoleucine and Valine Metabolism	Unique to metabolon	0.200462	0.0192312		0.0944759					0.200462
META_104.0706_1104.0000	dimethylglycine	Amino Acid	Glycine, Serine and Threonine Metabolism	Annotated in both	0.117063	0.0106777		0.117063					0.104473
META_104.0706_2059.0000	2-aminobutyrate	Amino Acid	Methionine, Cysteine, SAM and Taurine Metabolism	Unique to metabolon	0.325547	0.0103376		0.325547		0.28757
META_104.0706_2215.0000	3-aminoisobutyrate	Nucleotide	Pyrimidine Metabolism, Thymine containing	Unique to metabolon	0.0799668	0.00958929		0.0799668		0.0530722
META_104.1069_1961.0000	choline	Lipid	Phospholipid Metabolism	Annotated in both	0.116702	0.0240997		0.106141					0.116702
META_105.0193_2070.4000	glycerate	Carbohydrate	Glycolysis, Gluconeogenesis, and Pyruvate Metabolism	Unique to metabolon	0.0301587	0.0257503		0.0012718					0.0301587
META_106.0498_1239.0000	serine	Amino Acid	Glycine, Serine and Threonine Metabolism	Unique to metabolon	0.127713	0.020814		0.116267					0.127713
META_110.0270_724.0000	hypotaurine	Amino Acid	Methionine, Cysteine, SAM and Taurine Metabolism	Unique to metabolon	-0.0043766	0.0196425		-0.0161866					-0.0043766
META_111.0200_1089.7000	uracil	Nucleotide	Pyrimidine Metabolism, Uracil containing	Unique to metabolon	0.114124	0.00926831		0.114124		0.0810945
META_114.0549_1528.0000	S-1-pyrroline-5-carboxylate	Amino Acid	Glutamate Metabolism	Unique to metabolon	0.112664	0.0105437		0.112664					-0.0626102
META_114.0661_2055.0000	creatinine	Amino Acid	Creatine Metabolism	Annotated in both	0.379219	0.0228229		0.246521					0.379219
META_115.0036_2510.0000	maleate	Lipid	Fatty Acid, Dicarboxylate	Unique to metabolon	0.105425	0.0285072		0.072206					0.105425
META_115.0036_3084.0000	fumarate	Energy	TCA Cycle	Annotated in both	0.159165	0.032903		0.129135					0.159165
META_115.0400_1465.0000	3-methyl-2-oxobutyrate	Amino Acid	Leucine, Isoleucine and Valine Metabolism	Unique to metabolon	0.187461	0.00931208		0.0744941		0.187461
META_115.0866_2068.7000	X - 24766			Expected in NPC but unannotated	0.194843	0.00995302		0.194843					0.098328
META_116.0353_2155.0000	succinimide	Xenobiotics	Chemical	Expected in NPC but unannotated	0.313268	0.0202139		0.0319966					0.313268
META_116.0706_1603.0000	proline	Amino Acid	Urea cycle; Arginine and Proline Metabolism	Annotated in both	0.252298	0.00974751		0.252298					0.248787
META_116.0717_909.4000	valine	Amino Acid	Leucine, Isoleucine and Valine Metabolism	Annotated in both	0.361436	0.0219393		0.147713					0.361436
META_117.0193_3149.0000	succinate	Energy	TCA Cycle	Annotated in both	0.0758123	0.0274911		0.0676257					0.0758123
META_117.0557_1027.0000	beta-hydroxyisovalerate	Amino Acid	Leucine, Isoleucine and Valine Metabolism	Annotated in both	0.0804292	0.0165452		0.0525244					0.0804292
META_117.0557_1126.0000	alpha-hydroxyisovalerate	Amino Acid	Leucine, Isoleucine and Valine Metabolism	Annotated in both	0.125316	0.0121816		0.125316					0.090976
META_117.0557_975.0000	3-hydroxy-2-ethylpropionate	Amino Acid	Leucine, Isoleucine and Valine Metabolism	Unique to metabolon	0.263144	0.0086188		0.158415		0.263144
META_118.0498_826.0000	N-acetylglycine	Amino Acid	Glycine, Serine and Threonine Metabolism	Unique to metabolon	0.372586	0.00852821		0.372586		0.339846
META_118.0611_1937.0000	guanidinoacetate	Amino Acid	Creatine Metabolism	Annotated in both	0.137796	0.00806576		0.137796					0.0598496
META_118.0862_1064.0000	betaine	Amino Acid	Glycine, Serine and Threonine Metabolism	Annotated in both	0.21177	0.0117145		0.21177					0.0751232
META_118.0863_1378.0000	X - 23585			Expected in NPC but unannotated	0.0400028	0.0213672		0.0382518					0.0400028
META_118.9985_610.0000	tartronate (hydroxymalonate)	Xenobiotics	Bacterial/Fungal	Unique to metabolon	0.0841897	0.00912029		0.0841897					0.0460282
META_120.0655_1514.0000	threonine	Amino Acid	Glycine, Serine and Threonine Metabolism	Unique to metabolon	0.0329557	0.0236346		0.029002					0.0329557
META_121.0295_1750.0000	benzoate	Xenobiotics	Benzoate Metabolism	Annotated in both	-0.000737801	0.00885421		-0.0329768			-0.000737801
META_121.0720_700.0000	urea	Amino Acid	Urea cycle; Arginine and Proline Metabolism	Unique to metabolon	0.313006	0.0208093		0.187534					0.313006
META_122.0270_1488.0000	cysteine	Amino Acid	Methionine, Cysteine, SAM and Taurine Metabolism	Unique to metabolon	-0.0702751	0.0079711		-0.0702751					-0.0917503
META_123.0552_1942.0000	nicotinamide	Cofactors and Vitamins	Nicotinate and Nicotinamide Metabolism	Annotated in both	0.0191575	0.0317403		-0.0122355					0.0191575
META_124.0073_690.0000	taurine	Amino Acid	Methionine, Cysteine, SAM and Taurine Metabolism	Annotated in both	0.0334766	0.00534313		0.0334766					0.0126116
META_124.0393_910.0000	picolinate	Amino Acid	Tryptophan Metabolism	Unique to metabolon	0.119982	0.0163737		0.0295865					0.119982
META_127.0513_1637.8000	5,6-dihydrothymine	Nucleotide	Pyrimidine Metabolism, Thymine containing	Unique to metabolon	0.0399199	0.0094325		0.0127886		0.0399199
META_128.0353_738.5000	5-oxoproline	Amino Acid	Glutathione Metabolism	Annotated in both	0.26731	0.013654		0.26731					0.203339
META_128.0715_1157.0000	X - 11315			Expected in NPC but unannotated	0.109728	0.00843466		0.109728					0.0887845
META_129.0557_2064.2000	3-methyl-2-oxovalerate	Amino Acid	Leucine, Isoleucine and Valine Metabolism	Unique to metabolon	0.266309	0.0239415		0.168287					0.266309
META_129.0557_2170.0000	4-methyl-2-oxopentanoate	Amino Acid	Leucine, Isoleucine and Valine Metabolism	Annotated in both	0.31814	0.0216093		0.192989					0.31814
META_129.0658_1900.0000	pyroglutamine*	Amino Acid	Glutamate Metabolism	Expected in NPC but unannotated	0.290735	0.0208624		0.270791					0.290735
META_129.1023_2332.0000	X - 13737			Expected in NPC but unannotated	0.0627135	0.0220131		0.0539286					0.0627135
META_130.0509_773.0000	N-acetyl-beta-alanine	Nucleotide	Pyrimidine Metabolism, Uracil containing	Expected in NPC but unannotated	0.080067	0.00871221		0.080067					-0.0202878
META_130.0509_861.2000	N-acetylalanine	Amino Acid	Alanine and Aspartate Metabolism	Unique to metabolon	0.0671137	0.0157022		0.0671137					0.044678
META_130.0862_1335.0000	N-methylproline	Amino Acid	Urea cycle; Arginine and Proline Metabolism	Expected in NPC but unannotated	0.65713	0.0195766		0.0439002					0.65713
META_130.0862_2200.0000	pipecolate	Amino Acid	Lysine Metabolism	Annotated in both	0.0274035	0.0070994		0.0274035					-0.000585814
META_131.0338_958.0000	2-hydroxyglutarate	Lipid	Fatty Acid, Dicarboxylate	Unique to metabolon	0.054351	0.00717939		0.054351					-0.0252642
META_131.0349_2785.0000	ethylmalonate	Amino Acid	Leucine, Isoleucine and Valine Metabolism	Unique to metabolon	0.0280375	0.00925364		-0.0235582		0.0280375
META_131.0349_2800.0000	methylsuccinate	Amino Acid	Leucine, Isoleucine and Valine Metabolism	Annotated in both	0.0350995	0.0183569		0.0303507					0.0350995
META_131.0349_2900.0000	glutarate (pentanedioate)	Amino Acid	Lysine Metabolism	Annotated in both	0.0618187	0.00788627		0.0618187					-0.10223
META_131.0713_1725.0000	3-hydroxyhexanoate	Lipid	Fatty Acid, Monohydroxy	Expected in NPC but unannotated	0.398829	0.0124817		0.35987		0.398829
META_131.0713_1800.0000	2-hydroxy-3-methylvalerate	Amino Acid	Leucine, Isoleucine and Valine Metabolism	Unique to metabolon	0.170361	0.0238378		0.116012					0.170361
META_131.0713_1840.0000	alpha-hydroxyisocaproate	Amino Acid	Leucine, Isoleucine and Valine Metabolism	Unique to metabolon	0.397613	0.0188429		0.303406					0.397613
META_131.1178_2230.0000	N-acetylputrescine	Amino Acid	Polyamine Metabolism	Annotated in both	0.152112	0.011214		0.129123			0.152112
META_132.0654_1003.0000	X - 24243			Expected in NPC but unannotated	0.0236251	0.00763587		0.0236251					-0.0125144
META_132.0655_1064.0000	trans-4-hydroxyproline	Amino Acid	Urea cycle; Arginine and Proline Metabolism	Unique to metabolon	0.14713	0.0231184		0.115403					0.14713
META_132.0767_1947.0000	creatine	Amino Acid	Creatine Metabolism	Annotated in both	0.144378	0.0128864		0.144378					0.135453
META_132.1018_1230.0000	X - 23587			Expected in NPC but unannotated	0.0369192	0.00607991		0.0369192			0.0270153
META_132.1019_2800.0000	isoleucine	Amino Acid	Leucine, Isoleucine and Valine Metabolism	Annotated in both	0.605686	0.015506		0.171213					0.605686
META_132.1019_2864.0000	leucine	Amino Acid	Leucine, Isoleucine and Valine Metabolism	Annotated in both	0.680715	0.013354		0.212108					0.680715
META_132.9206_661.0000	X - 14568			Expected in NPC but unannotated	0.0594022	0.00520045		0.0594022					-0.0634628
META_133.0142_615.6000	malate	Energy	TCA Cycle	Unique to metabolon	0.176803	0.0162096		0.176803					0.116083
META_133.0506_1050.0000	2,3-dihydroxyisovalerate	Xenobiotics	Food Component/Plant	Unique to metabolon	0.191492	0.0100482		0.191492					-0.0607928
META_133.0607_1225.0000	asparagine	Amino Acid	Alanine and Aspartate Metabolism	Annotated in both	0.12751	0.0235091		0.0989444					0.12751
META_133.0607_875.0000	3-ureidopropionate	Nucleotide	Pyrimidine Metabolism, Uracil containing	Unique to metabolon	-0.0428884	0.0100154		-0.213603					-0.0428884
META_133.0971_2800.0000	ornithine	Amino Acid	Urea cycle; Arginine and Proline Metabolism	Unique to metabolon	0.215529	0.0291215		0.191699					0.215529
META_134.0270_1250.0000	thioproline	Amino Acid	Tryptophan Metabolism	Expected in NPC but unannotated	0.13277	0.00777146		0.13277					0.0350922
META_134.0281_880.0000	S-methylcysteine	Amino Acid	Methionine, Cysteine, SAM and Taurine Metabolism	Unique to metabolon	0.0435578	0.00768415		0.0435578					-0.174356
META_134.0447_1165.0000	aspartate	Amino Acid	Alanine and Aspartate Metabolism	Annotated in both	0.216527	0.0151087		0.174282					0.216527
META_134.0447_808.0000	iminodiacetate (IDA)	Xenobiotics	Chemical	Unique to metabolon	0.0955736	0.0282906		0.0222388					0.0955736
META_134.0472_2075.4000	adenosine	Nucleotide	Purine Metabolism, Adenine containing	Annotated in both	-0.0342226	0.00654115		-0.0342226					-0.0569559
META_134.0810_1640.0000	X - 23639			Expected in NPC but unannotated	0.113994	0.012384		0.113994					0.0966297
META_135.0298_2186.0000	erythronate*	Carbohydrate	Aminosugar Metabolism	Unique to metabolon	0.0907067	0.0270136		0.0747728					0.0907067
META_135.0298_2384.0000	threonate	Cofactors and Vitamins	Ascorbate and Aldarate Metabolism	Unique to metabolon	0.135318	0.0211765		0.0705257					0.135318
META_135.0312_1291.2000	hypoxanthine	Nucleotide	Purine Metabolism, (Hypo)Xanthine/Inosine containing	Annotated in both	0.176802	0.0130419		0.0808843					0.176802
META_136.0617_2221.0000	adenine	Nucleotide	Purine Metabolism, Adenine containing	Unique to metabolon	0.024527	0.0160757		0.0188767					0.024527
META_137.0244_2195.0000	salicylate	Xenobiotics	Drug	Annotated in both	0.00511253	0.00535645		0.00511253					-0.0147936
META_137.0709_1940.0000	1-methylnicotinamide	Cofactors and Vitamins	Nicotinate and Nicotinamide Metabolism	Annotated in both	0.106132	0.00835503		0.106132					0.0742191
META_138.0549_1388.0000	trigonelline (N'-methylnicotinate)	Cofactors and Vitamins	Nicotinate and Nicotinamide Metabolism	Annotated in both	0.282281	0.0336516		0.105391					0.282281
META_138.0565_1625.0000	X - 21796			Expected in NPC but unannotated	0.18597	0.0115787		0.18597					0.162134
META_139.0502_2285.0000	trans-urocanate	Amino Acid	Histidine Metabolism	Annotated in both	0.0133703	0.00773068		0.0133703					-0.0553133
META_140.0118_638.0000	phosphoethanolamine	Lipid	Phospholipid Metabolism	Unique to metabolon	0.0452605	0.00680205		0.0452605					0.00283054
META_141.0658_2000.0000	X - 14838			Expected in NPC but unannotated	0.175539	0.00755026		0.175539					0.120556
META_141.0658_2064.0000	1-methylimidazoleacetate	Amino Acid	Histidine Metabolism	Unique to metabolon	0.00679413	0.00834921		0.00679413					-0.0452685
META_141.0658_2263.0000	imidazole propionate	Amino Acid	Histidine Metabolism	Annotated in both	0.0405134	0.00664077		0.0405134					0.0307063
META_141.0923_3718.0000	X - 16944			Expected in NPC but unannotated	0.359885	0.0212812		0.252857		0.359885
META_142.0509_964.5000	6-oxopiperidine-2-carboxylate	Amino Acid	Lysine Metabolism	Expected in NPC but unannotated	0.0607362	0.0122047		-0.000671035					0.0607362
META_143.0815_1980.0000	ectoine	Xenobiotics	Chemical	Expected in NPC but unannotated	0.0414956	0.00756224		0.0414956					-0.0282641
META_143.1077_4362.0000	caprylate (8:0)	Lipid	Medium Chain Fatty Acid	Unique to metabolon	0.333802	0.0137341		0.225644				0.333802
META_144.0305_712.0000	X - 12695			Expected in NPC but unannotated	0.0733477	0.0136651		0.0485468					0.0733477
META_144.0455_3692.0000	X - 16071			Expected in NPC but unannotated	0.118066	0.017796		0.0849436					0.118066
META_144.1017_2190.0000	X - 23780			Expected in NPC but unannotated	0.033476	0.012981		-0.0177785					0.033476
META_144.1019_1440.0000	stachydrine	Xenobiotics	Food Component/Plant	Annotated in both	0.696141	0.0216947		0.01037					0.696141
META_144.1019_1932.0000	N-methylpipecolate	Xenobiotics	Chemical	Expected in NPC but unannotated	-0.00561859	0.0185262		-0.0545646					-0.00561859
META_145.0142_2700.0000	alpha-ketoglutarate	Energy	TCA Cycle	Annotated in both	0.0699329	0.0318687		0.0102015					0.0699329
META_146.0458_2000.0000	N-acetylserine	Amino Acid	Glycine, Serine and Threonine Metabolism	Unique to metabolon	0.0321816	0.0155092		0.0321816					0.0302599
META_146.0809_983.0000	X - 23644			Expected in NPC but unannotated	0.0174454	0.0112388		0.0174454					-0.00817009
META_146.0810_1709.0000	X - 24473			Expected in NPC but unannotated	0.0899482	0.00589542		0.0899482					0.0188805
META_146.0811_1258.0000	X - 24475			Expected in NPC but unannotated	0.090385	0.00635859		0.090385					0.0280078
META_146.0811_1350.0000	4-acetamidobutanoate	Amino Acid	Polyamine Metabolism	Unique to metabolon	0.00640307	0.0248939		-0.0519421					0.00640307
META_146.0812_1200.0000	X - 22836			Expected in NPC but unannotated	0.372814	0.0176678		0.0217379					0.372814
META_146.0924_2320.0000	4-guanidinobutanoate	Amino Acid	Guanidino and Acetamido Metabolism	Annotated in both	0.159742	0.023744		0.105175					0.159742
META_146.1175_2052.0000	deoxycarnitine	Lipid	Carnitine Metabolism	Annotated in both	0.312603	0.0111642		0.312603					0.176103
META_146.1175_3160.0000	2-aminoheptanoate	Lipid	Fatty Acid, Amino	Expected in NPC but unannotated	0.127587	0.00910046		0.127587					0.0442416
META_146.1651_3355.0000	spermidine	Amino Acid	Polyamine Metabolism	Unique to metabolon	0.128663	0.0161846		0.0787436					0.128663
META_147.0764_1291.0000	glutamine	Amino Acid	Glutamate Metabolism	Annotated in both	0.135498	0.0237362		0.0561945					0.135498
META_147.1128_2850.0000	lysine	Amino Acid	Lysine Metabolism	Annotated in both	0.289404	0.0231666		0.0958503					0.289404
META_148.0427_1790.0000	X - 12462			Expected in NPC but unannotated	0.0284707	0.0212905		-0.0195947					0.0284707
META_148.0437_1147.0000	methionine	Amino Acid	Methionine, Cysteine, SAM and Taurine Metabolism	Annotated in both	0.338567	0.0220197		0.0174715					0.338567
META_148.0604_1500.0000	glutamate	Amino Acid	Glutamate Metabolism	Annotated in both	0.391384	0.0111003		0.391384					0.344488
META_148.0967_2319.0000	X - 11787			Expected in NPC but unannotated	0.187566	0.019005		0.16191					0.187566
META_148.0968_2556.0000	X - 11795			Expected in NPC but unannotated	0.1369	0.0105203		0.1369					0.0935699
META_149.0555_1148.0000	X - 24513			Expected in NPC but unannotated	0.0934946	0.00996492		0.0934946					0.0407995
META_149.0608_2860.0000	3-phenylpropionate (hydrocinnamate)	Amino Acid	Phenylalanine and Tyrosine Metabolism	Unique to metabolon	0.137458	0.0214438		0.0406897					0.137458
META_150.0582_960.0000	X - 22162			Expected in NPC but unannotated	0.119608	0.0242839		0.0057953					0.119608
META_151.0261_2023.0000	xanthine	Nucleotide	Purine Metabolism, (Hypo)Xanthine/Inosine containing	Annotated in both	0.131434	0.00910276		0.131434					0.1181
META_151.0400_858.6000	2-hydroxyphenylacetate	Amino Acid	Phenylalanine and Tyrosine Metabolism	Annotated in both	0.135541	0.0259481		0.118488					0.135541
META_151.0513_1668.0000	N1-Methyl-2-pyridone-5-carboxamide	Cofactors and Vitamins	Nicotinate and Nicotinamide Metabolism	Annotated in both	0.11551	0.0167757		0.104642					0.11551
META_151.0611_1789.6000	ribitol	Carbohydrate	Pentose Metabolism	Unique to metabolon	0.0793027	0.0244353		0.0410445					0.0793027
META_151.0612_1932.4000	arabitol/xylitol	Carbohydrate	Pentose Metabolism	Expected in NPC but unannotated	0.13532	0.00898314		0.13532					0.0273711
META_153.0193_1459.8000	gentisate	Amino Acid	Phenylalanine and Tyrosine Metabolism	Annotated in both	-0.0593947	0.0057701		-0.0593947					-0.429702
META_153.0196_2580.5000	X - 09789			Expected in NPC but unannotated	0.027512	0.032296		0.0178585					0.0275119
META_154.0168_597.0000	cysteine sulfinic acid	Amino Acid	Methionine, Cysteine, SAM and Taurine Metabolism	Unique to metabolon	-0.0230839	0.00826806		-0.0230839					-0.0967174
META_154.0622_755.9000	histidine	Amino Acid	Histidine Metabolism	Annotated in both	0.131419	0.0182424		0.11851					0.131419
META_154.9908_2980.0000	X - 22775			Expected in NPC but unannotated	-0.0374692	0.00800444		-0.0374692					-0.0836892
META_155.0098_1638.1000	orotate	Nucleotide	Pyrimidine Metabolism, Orotate containing	Annotated in both	0.0503056	0.0226244		0.0467819					0.0503056
META_157.0254_1910.0000	dihydroorotate	Nucleotide	Pyrimidine Metabolism, Orotate containing	Unique to metabolon	0.118304	0.030775		0.0215632					0.118304
META_157.0367_1672.0000	allantoin	Nucleotide	Purine Metabolism, (Hypo)Xanthine/Inosine containing	Annotated in both	0.131767	0.0240253		0.114573					0.131767
META_157.0607_2040.0000	imidazole lactate	Amino Acid	Histidine Metabolism	Annotated in both	0.0326012	0.00691083		0.0326012					-0.0333739
META_157.0872_3956.0000	X - 21411			Expected in NPC but unannotated	0.145632	0.0103061		0.145632		0.113221
META_157.1234_4798.0000	pelargonate (9:0)	Lipid	Medium Chain Fatty Acid	Unique to metabolon	0.0101905	0.0072453		0.0101905					0.00271733
META_158.0461_793.0000	X - 12906			Expected in NPC but unannotated	0.0812803	0.00506766		0.0812803					-0.0289245
META_158.0811_1695.0000	N-acetylproline	Amino Acid	Urea cycle; Arginine and Proline Metabolism	Expected in NPC but unannotated	0.0632292	0.00568333		0.0632292					0.0308318
META_158.0822_1704.0000	N-acetylvaline	Amino Acid	Leucine, Isoleucine and Valine Metabolism	Unique to metabolon	0.0407784	0.0104496		0.0407784					-0.0415421
META_158.1175_1750.0000	homostachydrine*	Xenobiotics	Food Component/Plant	Unique to metabolon	0.0983705	0.0202348		0.0247135					0.0983705
META_159.1026_3446.0000	3-hydroxyoctanoate	Lipid	Fatty Acid, Monohydroxy	Unique to metabolon	0.417195	0.00954621		0.350951		0.417195
META_159.1026_3736.8000	2-hydroxyoctanoate	Lipid	Fatty Acid, Monohydroxy	Unique to metabolon	0.137114	0.0116444		0.137114		0.0969015
META_160.0440_2180.0000	X - 22771			Expected in NPC but unannotated	0.0753931	0.0111901		0.0753931					-0.0111289
META_160.0615_821.6000	N-acetylthreonine	Amino Acid	Glycine, Serine and Threonine Metabolism	Expected in NPC but unannotated	0.0872911	0.0149297		0.0872911					-0.13114
META_160.0966_1051.0000	X - 24738			Expected in NPC but unannotated	0.652793	0.0222753		0.0137339					0.652793
META_160.0971_1624.0000	X - 15461			Expected in NPC but unannotated	0.128074	0.00947646		0.128074					0.0725604
META_160.1332_2195.0000	X - 21365			Expected in NPC but unannotated	0.0820887	0.0108859		0.0416543				0.0820887
META_160.1332_750.0000	2-aminooctanoate	Lipid	Fatty Acid, Amino	Unique to metabolon	0.118216	0.0121602		0.118216		0.101767
META_161.0091_3073.0000	4-hydroxy-2-oxoglutaric acid	Lipid	Fatty Acid, Dicarboxylate	Unique to metabolon	0.160663	0.0209373		0.0472985					0.160663
META_161.0455_2700.0000	3-hydroxy-3-methylglutarate	Lipid	Mevalonate Metabolism	Annotated in both	0.113347	0.0222362		0.0952006					0.113347
META_162.0583_2690.0000	S-allylcysteine	Xenobiotics	Food Component/Plant	Expected in NPC but unannotated	0.037273	0.0042306		0.037273					0.00737946
META_162.0760_1912.0000	2-aminoadipate	Amino Acid	Lysine Metabolism	Annotated in both	0.399087	0.0218639		0.284126					0.399087
META_162.1124_1978.0000	carnitine	Lipid	Carnitine Metabolism	Annotated in both	0.236942	0.010041		0.236942					0.076273
META_163.0611_802.0000	1,5-anhydroglucitol (1,5-AG)	Carbohydrate	Glycolysis, Gluconeogenesis, and Pyruvate Metabolism	Unique to metabolon	0.155842	0.012692		0.155842					0.114354
META_163.1077_2790.0000	5-hydroxylysine	Amino Acid	Lysine Metabolism	Unique to metabolon	0.126406	0.0120007		0.0466439					0.126406
META_164.0355_1550.0000	X - 21286			Expected in NPC but unannotated	0.0460242	0.0355387		-0.0050378					0.0460242
META_164.0553_1141.0000	4-hydroxyglutamate	Amino Acid	Glutamate Metabolism	Unique to metabolon	0.319586	0.0207148		0.307575					0.319586
META_164.0738_2700.0000	X - 12101			Expected in NPC but unannotated	0.279695	0.013591		0.278764		0.279695
META_164.0739_2584.0000	S-methylmethionine	Amino Acid	Methionine, Cysteine, SAM and Taurine Metabolism	Expected in NPC but unannotated	0.0242648	0.00778051		0.0242648					-0.00115844
META_165.0404_2425.0000	ribonate	Carbohydrate	Pentose Metabolism	Annotated in both	0.00949776	0.00564616		0.00949776				-0.0304151
META_165.0404_2664.6000	arabonate/xylonate	Carbohydrate	Pentose Metabolism	Expected in NPC but unannotated	0.156943	0.00885103		0.156943					0.080926
META_165.0418_1568.8000	1-methylxanthine	Xenobiotics	Xanthine Metabolism	Unique to metabolon	0.153407	0.0320757		0.0408669					0.153407
META_165.0418_1700.0000	3-methylxanthine	Xenobiotics	Xanthine Metabolism	Annotated in both	0.286577	0.0229574		0.10774					0.286577
META_165.0557_1980.0000	3-(3-hydroxyphenyl)propionate	Amino Acid	Phenylalanine and Tyrosine Metabolism	Unique to metabolon	0.0199124	0.0152287		-0.0271991					0.0199124
META_165.0557_2208.0000	phenyllactate (PLA)	Amino Acid	Phenylalanine and Tyrosine Metabolism	Annotated in both	0.104728	0.0216986		0.094661					0.104728
META_165.0921_4285.0000	X - 11478			Expected in NPC but unannotated	0.344884	0.0192702		0.266189		0.344884
META_165.0922_4353.0000	X - 14939			Expected in NPC but unannotated	0.240008	0.0101213		0.240008		0.175429
META_165.0924_4238.4000	X - 21319			Expected in NPC but unannotated	0.301588	0.0181968		0.265645		0.301588
META_166.0179_800.0000	N-acetyltaurine	Amino Acid	Methionine, Cysteine, SAM and Taurine Metabolism	Expected in NPC but unannotated	0.0544317	0.0162232		0.0499058					0.0544317
META_166.0532_1272.0000	methionine sulfoxide	Amino Acid	Methionine, Cysteine, SAM and Taurine Metabolism	Unique to metabolon	0.387573	0.024152		0.291589					0.387573
META_166.0723_2175.0000	7-methylguanine	Nucleotide	Purine Metabolism, Guanine containing	Annotated in both	0.115233	0.0128338		0.115233					0.0885319
META_166.0862_2878.0000	phenylalanine	Amino Acid	Phenylalanine and Tyrosine Metabolism	Annotated in both	0.322131	0.0210744		0.0755532					0.322131
META_167.0210_757.1000	urate	Nucleotide	Purine Metabolism, (Hypo)Xanthine/Inosine containing	Annotated in both	0.40897	0.0194858		0.337595					0.40897
META_167.0468_1485.0000	X - 17676			Expected in NPC but unannotated	0.16157	0.0248735		0.0457178					0.16157
META_167.0561_1491.0000	erythritol	Xenobiotics	Food Component/Plant	Unique to metabolon	0.0010544	0.0265026		-0.0343148					0.0010544
META_167.0563_1350.0000	7-methylxanthine	Xenobiotics	Xanthine Metabolism	Annotated in both	0.229121	0.0241941		0.132106					0.229121
META_167.1079_4496.0000	X - 16576			Expected in NPC but unannotated	0.0539148	0.00800606		0.0539148					-0.0208458
META_167.1079_4529.0000	X - 21607			Expected in NPC but unannotated	0.366393	0.00971179		0.351967		0.366393
META_168.0291_845.0000	quinolinate	Cofactors and Vitamins	Nicotinate and Nicotinamide Metabolism	Annotated in both	0.0991798	0.0190646		0.0609581					0.0991798
META_168.0302_1525.8000	N-(2-furoyl)glycine	Xenobiotics	Food Component/Plant	Annotated in both	0.110825	0.0280504		0.027794					0.110825
META_168.0778_1227.0000	1-methylhistidine	Amino Acid	Histidine Metabolism	Annotated in both	0.289152	0.0128913		0.289152					0.150758
META_168.0778_906.3000	3-methylhistidine	Amino Acid	Histidine Metabolism	Annotated in both	0.177421	0.00917586		0.177421					0.137994
META_169.0617_1017.0000	X - 13835			Expected in NPC but unannotated	0.231694	0.0120754		0.231694					0.11874
META_169.1230_4807.0000	X - 23295			Expected in NPC but unannotated	0.321333	0.0108068		0.321333		0.274315
META_169.1230_4856.0000	X - 23294			Expected in NPC but unannotated	0.118595	0.00870364		0.118595		0.0294403
META_169.1230_4886.0000	X - 23293			Expected in NPC but unannotated	0.667065	0.00704415		0.460797		0.667065
META_169.1230_4976.0000	X - 23297			Expected in NPC but unannotated	0.560449	0.00427187		0.413674		0.560449
META_171.0411_2080.0000	hydantoin-5-propionic acid	Amino Acid	Histidine Metabolism	Unique to metabolon	0.241681	0.0227582		0.102084					0.241681
META_171.0760_1991.0000	X - 23652			Expected in NPC but unannotated	0.276265	0.00951063		0.276265					0.168493
META_171.0777_1232.0000	X - 24306			Expected in NPC but unannotated	0.0244589	0.00667863		0.0244589					-0.182139
META_171.0777_1341.5000	X - 24307			Expected in NPC but unannotated	0.004428	0.00560995		0.004428					-0.144522
META_171.1390_5090.7000	caprate (10:0)	Lipid	Medium Chain Fatty Acid	Annotated in both	0.452899	0.0162846		0.38962		0.452899
META_172.0979_2400.0000	N-acetylleucine	Amino Acid	Leucine, Isoleucine and Valine Metabolism	Unique to metabolon	0.0752019	0.0256993		-0.00819044					0.0752019
META_172.9914_2156.0000	phenol sulfate	Amino Acid	Phenylalanine and Tyrosine Metabolism	Annotated in both	-0.0470408	0.00620639		-0.0470408					-0.053978
META_173.0091_580.0000	aconitate [cis or trans]	Energy	TCA Cycle	Annotated in both	0.209558	0.0136417		0.0841576		0.209558
META_173.0209_580.0000	glycerol 3-phosphate	Lipid	Glycerolipid Metabolism	Unique to metabolon	0.0508766	0.00699565		0.0508766					-0.011167
META_173.0920_2136.0000	prolylglycine	Peptide	Dipeptide	Expected in NPC but unannotated	0.245292	0.0206478		0.096212					0.245292
META_173.9866_1595.5000	3-hydroxypyridine sulfate	Xenobiotics	Chemical	Expected in NPC but unannotated	0.236088	0.0310628		0.0749484					0.236088
META_174.0407_620.5000	N-acetylaspartate (NAA)	Amino Acid	Alanine and Aspartate Metabolism	Annotated in both	0.0759807	0.00865474		0.0759807					0.0608195
META_174.0594_3034.0000	X - 16964			Expected in NPC but unannotated	0.0669559	0.010383		0.0669559					-0.0228495
META_174.0873_1760.0000	2-oxoarginine*	Amino Acid	Urea cycle; Arginine and Proline Metabolism	Unique to metabolon	0.250413	0.0099811		0.250413					0.181697
META_175.1077_1877.0000	N-delta-acetylornithine	Amino Acid	Urea cycle; Arginine and Proline Metabolism	Expected in NPC but unannotated	0.00674383	0.00946449		0.00674383					-0.0125063
META_175.1189_2825.0000	arginine	Amino Acid	Urea cycle; Arginine and Proline Metabolism	Annotated in both	0.162989	0.0192202		0.0893267					0.162989
META_176.0386_1543.8000	N-formylmethionine	Amino Acid	Methionine, Cysteine, SAM and Taurine Metabolism	Unique to metabolon	0.0435029	0.0148474		0.0435029					-0.0292754
META_176.0706_2850.0000	indoleacetate	Amino Acid	Tryptophan Metabolism	Annotated in both	0.0236433	0.00587616		0.0236433					-0.10328
META_176.0917_2085.0000	carboxyethyl-GABA	Amino Acid	Glutamate Metabolism	Unique to metabolon	0.000711323	0.0223521		-0.0199018					0.000711323
META_176.1028_2200.0000	X - 12681 - replaced with argininate			Expected in NPC but unannotated	0.121323	0.0100016		0.121323					0.118391
META_176.1029_1520.0000	citrulline	Amino Acid	Urea cycle; Arginine and Proline Metabolism	Unique to metabolon	0.0731226	0.0181216		-0.0288324					0.0731226
META_177.0230_1157.1000	X - 11564			Expected in NPC but unannotated	0.211741	0.0261571		0.182101					0.211741
META_177.1022_2550.0000	serotonin	Amino Acid	Tryptophan Metabolism	Annotated in both	-0.0226954	0.00546464		-0.0226954					-0.0339183
META_178.0509_2106.9000	hippurate	Xenobiotics	Benzoate Metabolism	Annotated in both	0.0769381	0.0297966		0.0392896					0.0769381
META_178.0532_1470.0000	alliin	Xenobiotics	Food Component/Plant	Unique to metabolon	-0.0180647	0.0141185		-0.0234761					-0.0180647
META_179.0349_1690.1000	4-hydroxyphenylpyruvate	Amino Acid	Phenylalanine and Tyrosine Metabolism	Unique to metabolon	0.25352	0.0112437		0.25352					0.18326
META_179.0465_1829.0000	X - 12170			Expected in NPC but unannotated	0.373691	0.0198829		0.104198					0.373691
META_179.0485_2132.0000	cysteinylglycine	Amino Acid	Glutathione Metabolism	Unique to metabolon	0.0168414	0.0196563		-0.0388854					0.0168414
META_179.0561_2342.0000	glucose	Carbohydrate	Glycolysis, Gluconeogenesis, and Pyruvate Metabolism	Annotated in both	0.0826888	0.00927848		0.0826888					0.0527275
META_179.0574_2279.0000	paraxanthine	Xenobiotics	Xanthine Metabolism	Annotated in both	0.18804	0.0294704		0.063958					0.18804
META_179.0574_2356.9000	theophylline	Xenobiotics	Xanthine Metabolism	Annotated in both	0.204803	0.0241096		0.0537665					0.204803
META_180.0530_1652.0000	X - 12026			Expected in NPC but unannotated	0.130839	0.0126407		0.130839					0.0477832
META_181.0506_1379.0000	3-(4-hydroxyphenyl)lactate	Amino Acid	Phenylalanine and Tyrosine Metabolism	Annotated in both	0.104582	0.0216355		0.0752813					0.104582
META_181.0717_2260.0000	mannitol/sorbitol	Carbohydrate	Fructose, Mannose and Galactose Metabolism	Unique to metabolon	0.00717962	0.00668696		0.00717962					-0.0809472
META_181.0720_1600.0000	theobromine	Xenobiotics	Xanthine Metabolism	Annotated in both	0.247015	0.0214774		0.0973022					0.247015
META_182.0458_2185.0000	pyridoxate	Cofactors and Vitamins	Vitamin B6 Metabolism	Annotated in both	0.00214965	0.00722864		0.00214965					-0.0814316
META_182.0481_1250.0000	methionine sulfone	Amino Acid	Methionine, Cysteine, SAM and Taurine Metabolism	Expected in NPC but unannotated	0.105946	0.00872564		0.105946					-0.0338054
META_182.0811_2430.0000	tyrosine	Amino Acid	Phenylalanine and Tyrosine Metabolism	Annotated in both	0.31998	0.0188375		0.152524					0.31998
META_183.0512_1461.0000	1-methylurate	Xenobiotics	Xanthine Metabolism	Annotated in both	0.171293	0.0219		0.0210692					0.171293
META_183.1390_5085.8000	10-undecenoate (11:1n1)	Lipid	Medium Chain Fatty Acid	Expected in NPC but unannotated	0.515298	0.00728471		0.452294		0.515298
META_183.1391_3345.0000	X - 21736			Expected in NPC but unannotated	0.345228	0.00922733		0.277588		0.345228
META_184.0733_700.0000	choline phosphate	Lipid	Phospholipid Metabolism	Unique to metabolon	0.106842	0.0102595		0.106842					0.0842719
META_184.0980_2868.0000	X - 17325			Expected in NPC but unannotated	0.0912857	0.00636687		0.0912857					0.056609
META_184.0981_1118.0000	X - 11381			Expected in NPC but unannotated	0.196177	0.0113574		0.196177					0.195062
META_185.1181_4538.0000	X - 18913			Expected in NPC but unannotated	0.119116	0.012738		0.119116					0.0325108
META_187.0002_590.0000	3-phosphoglycerate	Carbohydrate	Glycolysis, Gluconeogenesis, and Pyruvate Metabolism	Unique to metabolon	0.150799	0.0195432		0.0924247					0.150799
META_187.0070_2890.0000	p-cresol sulfate	Amino Acid	Phenylalanine and Tyrosine Metabolism	Annotated in both	0.188765	0.0370719		0.0148023					0.188765
META_187.0724_2140.0000	N-acetylglutamine	Amino Acid	Glutamate Metabolism	Annotated in both	-0.0283724	0.00641991		-0.0283724					-0.0565971
META_187.0975_1276.0000	azelate (nonanedioate)	Lipid	Fatty Acid, Dicarboxylate	Annotated in both	-0.232787	0.0203925		-0.267118					-0.232787
META_187.1088_1992.0000	isoleucylglycine	Peptide	Dipeptide	Expected in NPC but unannotated	-0.0455439	0.0159396		-0.110854					-0.0455439
META_187.1088_2612.6000	N6-acetyllysine	Amino Acid	Lysine Metabolism	Annotated in both	0.105757	0.0250561		0.0781765					0.105757
META_187.1339_4634.7000	3-hydroxydecanoate	Lipid	Fatty Acid, Monohydroxy	Unique to metabolon	0.714275	0.00572433		0.582201		0.714275
META_187.1339_4840.0000	2-hydroxydecanoate	Lipid	Fatty Acid, Monohydroxy	Expected in NPC but unannotated	0.0705927	0.0113573		0.0705927					-0.0781716
META_188.0023_1677.0000	2-aminophenol sulfate	Xenobiotics	Chemical	Unique to metabolon	0.0527502	0.0274406		0.0522929					0.0527502
META_188.0349_2150.0000	X - 23369			Expected in NPC but unannotated	0.0693609	0.00929562		0.0693609					0.0100781
META_188.0353_2224.0000	kynurenate	Amino Acid	Tryptophan Metabolism	Annotated in both	0.113052	0.0230124		0.0996157					0.113052
META_188.0752_3613.0000	X - 21740			Expected in NPC but unannotated	0.00284856	0.00959832		0.00284856					-0.126649
META_188.0775_1481.8000	X - 24832			Expected in NPC but unannotated	0.157183	0.0153447		0.0380926					0.157183
META_188.0776_1410.2000	X - 24831			Expected in NPC but unannotated	0.199414	0.0304941		0.0430815					0.199414
META_188.0928_2011.0000	X - 13529			Expected in NPC but unannotated	0.313625	0.00900202		0.313625					0.29876
META_188.1754_3064.0000	X - 24020			Expected in NPC but unannotated	0.11902	0.00884154		0.11902					-0.0190505
META_188.9863_1395.0000	hydroquinone sulfate	Xenobiotics	Drug	Unique to metabolon	0.0607838	0.00600884		0.0607838					0.0158146
META_188.9863_1906.0000	catechol sulfate	Xenobiotics	Benzoate Metabolism	Unique to metabolon	0.207035	0.0334547		0.120669					0.207035
META_189.0406_764.0000	X - 11593			Expected in NPC but unannotated	0.117015	0.0116862		0.117015					0.0817224
META_189.1346_2882.0000	homoarginine	Amino Acid	Urea cycle; Arginine and Proline Metabolism	Annotated in both	0.147603	0.0174244		0.0893404					0.147603
META_189.1597_2825.0000	N6,N6,N6-trimethyllysine	Amino Acid	Lysine Metabolism	Annotated in both	0.181401	0.0123567		0.181401					0.171058
META_190.0543_1787.0000	N-acetylmethionine	Amino Acid	Methionine, Cysteine, SAM and Taurine Metabolism	Unique to metabolon	0.0655296	0.0118914		0.0655296					0.0349154
META_190.0710_1050.0000	N-acetylglutamate	Amino Acid	Glutamate Metabolism	Annotated in both	0.174542	0.0218754		0.053679					0.174542
META_190.0820_1025.0000	X - 24512			Expected in NPC but unannotated	0.167418	0.020557		0.134748					0.167418
META_190.0862_3205.0000	indolepropionate	Amino Acid	Tryptophan Metabolism	Unique to metabolon	0.0398436	0.0252202		0.0312909					0.0398436
META_190.0862_3339.0000	methyl indole-3-acetate	Xenobiotics	Food Component/Plant	Unique to metabolon	0.0211506	0.00809107		0.0211506					-0.0236833
META_190.1186_1908.0000	homocitrulline	Amino Acid	Urea cycle; Arginine and Proline Metabolism	Annotated in both	0.0773954	0.00911585		0.0773954					0.0188104
META_191.0197_582.0000	citrate	Energy	TCA Cycle	Annotated in both	0.218606	0.0106447		0.0901985		0.218606
META_191.0561_2432.9000	quinate	Xenobiotics	Food Component/Plant	Annotated in both	0.292985	0.0303536		0.0932653					0.292985
META_191.1023_1531.0000	X - 23593			Expected in NPC but unannotated	0.0429233	0.0117373		0.0429233					0.00364533
META_192.0325_810.0000	X - 14056			Expected in NPC but unannotated	0.0700047	0.0244862		0.0240651					0.0700047
META_193.0353_3233.3000	glucuronate	Carbohydrate	Aminosugar Metabolism	Annotated in both	0.116839	0.0103444		0.116839					0.0156036
META_193.0625_1845.0000	X - 15503			Expected in NPC but unannotated	0.164129	0.0196427		0.0402087					0.164129
META_193.0718_1070.0000	methyl glucopyranoside (alpha + beta)	Xenobiotics	Food Component/Plant	Expected in NPC but unannotated	0.149224	0.0180963		0.0731768					0.149224
META_193.1235_4870.0000	X - 18921			Expected in NPC but unannotated	0.471653	0.0126434		0.338149		0.471653
META_194.0458_1475.0000	4-hydroxyhippurate	Xenobiotics	Benzoate Metabolism	Annotated in both	0.0796156	0.0229189		0.0595585					0.0796156
META_194.0458_1687.0000	3-hydroxyhippurate	Xenobiotics	Benzoate Metabolism	Annotated in both	0.0625005	0.028227		0.0366756					0.0625005
META_194.0458_2184.0000	2-hydroxyhippurate (salicylurate)	Xenobiotics	Benzoate Metabolism	Annotated in both	-0.0102646	0.00751458		-0.0102646					-0.0428978
META_195.0334_1037.0000	X - 12411			Expected in NPC but unannotated	0.156633	0.0259795		0.106725					0.156633
META_195.0510_1727.0000	xylose	Carbohydrate	Pentose Metabolism	Unique to metabolon	0.0470707	0.0113078		-0.0449568					0.0470707
META_195.0510_2750.0000	gulonate*	Cofactors and Vitamins	Ascorbate and Aldarate Metabolism	Unique to metabolon	0.0454399	0.00449334		0.0454399					-0.194355
META_195.0510_2922.0000	gluconate	Xenobiotics	Food Component/Plant	Annotated in both	0.0276329	0.0209793		0.0148057					0.0276329
META_195.0510_3085.0000	galactonate	Carbohydrate	Fructose, Mannose and Galactose Metabolism	Unique to metabolon	0.152542	0.0251996		0.127509					0.152542
META_195.0523_1418.2000	3,7-dimethylurate	Xenobiotics	Xanthine Metabolism	Annotated in both	0.0342219	0.00623449		0.0342219					0.0073235
META_195.0523_1578.6000	1,7-dimethylurate	Xenobiotics	Xanthine Metabolism	Annotated in both	0.167482	0.0255987		0.0262617					0.167482
META_195.0523_1671.4000	1,3-dimethylurate	Xenobiotics	Xanthine Metabolism	Unique to metabolon	0.157851	0.0277986		0.0345821					0.157851
META_195.0876_2106.0000	caffeine	Xenobiotics	Xanthine Metabolism	Annotated in both	0.255184	0.0304703		0.0587248					0.255184
META_195.1392_5153.0000	X - 21343			Expected in NPC but unannotated	0.652561	0.00571021		0.609056		0.652561
META_196.0727_900.0000	N-acetylhistidine	Amino Acid	Histidine Metabolism	Unique to metabolon	0.0630962	0.00780441		0.0630962					-0.0843517
META_197.0455_941.0000	vanillylmandelate (VMA)	Amino Acid	Phenylalanine and Tyrosine Metabolism	Annotated in both	0.00540015	0.0333521		-0.0148317					0.00540015
META_197.0680_1710.0000	5-acetylamino-6-amino-3-methyluracil	Xenobiotics	Xanthine Metabolism	Unique to metabolon	0.146255	0.0316913		0.0388329					0.146255
META_197.0826_1290.0000	X - 21792			Expected in NPC but unannotated	0.266645	0.00738238		0.266645		0.194699
META_197.1284_2098.0000	cyclo(pro-val)	Peptide	Dipeptide	Expected in NPC but unannotated	0.207638	0.026639		0.13101					0.207638
META_197.1547_5224.0000	5-dodecenoate (12:1n7)	Lipid	Medium Chain Fatty Acid	Unique to metabolon	0.759962	0.00506622		0.619562		0.759962
META_197.1552_5263.0000	X - 22764			Expected in NPC but unannotated	0.80638	0.00366633		0.683498		0.80638
META_198.1143_3765.0000	X - 16570			Expected in NPC but unannotated	0.101967	0.009078		0.0443816		0.101967
META_199.0070_3320.0000	4-vinylphenol sulfate	Xenobiotics	Benzoate Metabolism	Unique to metabolon	0.0990256	0.00792201		0.0990256					0.0269952
META_199.1703_5300.0000	laurate (12:0)	Lipid	Medium Chain Fatty Acid	Annotated in both	0.674892	0.0065468		0.506675		0.674892
META_200.1294_3943.0000	X - 12511			Expected in NPC but unannotated	0.138195	0.0137564		0.138195					-0.00359629
META_201.0226_3580.0000	4-ethylphenylsulfate	Xenobiotics	Benzoate Metabolism	Expected in NPC but unannotated	0.0109299	0.0204277		-0.0349773					0.0109299
META_201.9838_565.0000	cysteine s-sulfate	Amino Acid	Methionine, Cysteine, SAM and Taurine Metabolism	Unique to metabolon	-0.043963	0.025643		-0.0687323					-0.043963
META_202.0483_1285.7000	X - 24813			Expected in NPC but unannotated	-0.0234272	0.0110303		-0.0234272					-0.071306
META_202.0511_2610.0000	X - 24549			Expected in NPC but unannotated	0.0903815	0.00816844		0.0903815					-0.00971484
META_202.1087_2603.0000	X - 22102			Expected in NPC but unannotated	0.152514	0.0084735		0.152514					0.13418
META_202.1087_2633.0000	X - 18889			Expected in NPC but unannotated	0.250889	0.027533		0.106653					0.250889
META_203.0019_2344.0000	O-methylcatechol sulfate	Xenobiotics	Benzoate Metabolism	Expected in NPC but unannotated	0.16185	0.0317996		0.0713851					0.16185
META_203.0019_2665.0000	4-methylcatechol sulfate	Xenobiotics	Benzoate Metabolism	Expected in NPC but unannotated	0.0398358	0.022978		-0.0231138					0.0398358
META_203.0019_2790.0000	3-methyl catechol sulfate (1)	Xenobiotics	Benzoate Metabolism	Expected in NPC but unannotated	0.178051	0.0348619		0.0466761					0.178051
META_203.1390_2300.0000	X - 12688			Expected in NPC but unannotated	0.0713955	0.00763044		0.0713955		0.0357033
META_203.1502_2850.0000	dimethylarginine (SDMA + ADMA)	Amino Acid	Urea cycle; Arginine and Proline Metabolism	Unique to metabolon	0.102976	0.0183246		0.102976					0.0551583
META_204.0666_3127.0000	cinnamoylglycine	Xenobiotics	Food Component/Plant	Unique to metabolon	0.140464	0.022032		0.125284					0.140464
META_204.0863_1466.0000	X - 23590			Expected in NPC but unannotated	0.18269	0.0279923		0.0976631					0.18269
META_204.1230_2282.0000	acetylcarnitine (C2)	Lipid	Fatty Acid Metabolism(Acyl Carnitine)	Annotated in both	0.693919	0.00395562		0.604886		0.693919
META_204.1339_2366.0000	X - 12117			Expected in NPC but unannotated	0.157935	0.0225245		0.0810029					0.157935
META_204.9812_1709.0000	1,2,3-benzenetriol sulfate (2)	Xenobiotics	Chemical	Expected in NPC but unannotated	0.135168	0.0264227		-0.00906516					0.135168
META_205.0819_1535.0000	gamma-glutamylglycine	Peptide	Gamma-glutamyl Amino Acid	Unique to metabolon	0.109141	0.013227		0.109141					-0.0339847
META_205.0971_2986.0000	tryptophan	Amino Acid	Tryptophan Metabolism	Annotated in both	0.272282	0.0163614		0.117287					0.272282
META_205.1545_2756.0000	X - 24452			Expected in NPC but unannotated	0.111324	0.0099805		0.111324					0.093098
META_205.1599_5780.0000	X - 12524			Expected in NPC but unannotated	0.0208692	0.00943471		0.00628156			0.0208692
META_206.0447_2236.0000	xanthurenate	Amino Acid	Tryptophan Metabolism	Annotated in both	0.167642	0.0109629		0.167642					0.122472
META_206.0811_2600.0000	indolelactate	Amino Acid	Tryptophan Metabolism	Annotated in both	0.102001	0.00976134		0.102001					0.0436846
META_206.0822_2597.0000	N-acetylphenylalanine	Amino Acid	Phenylalanine and Tyrosine Metabolism	Annotated in both	0.0803154	0.0218517		0.0363087					0.0803154
META_209.0453_1969.0000	X - 18779			Expected in NPC but unannotated	-0.0223285	0.0252589		-0.0295718					-0.0223285
META_209.0590_1730.0000	lanthionine	Xenobiotics	Chemical	Expected in NPC but unannotated	0.0784321	0.0204727		-0.0416699					0.0784321
META_209.0680_1985.0000	1,3,7-trimethylurate	Xenobiotics	Xanthine Metabolism	Annotated in both	0.136886	0.0178327		0.0442693					0.136886
META_209.0822_3166.9000	X - 12544			Expected in NPC but unannotated	0.0112653	0.00461994		0.0112653					-0.0130962
META_209.0920_2739.0000	kynurenine	Amino Acid	Tryptophan Metabolism	Annotated in both	0.127195	0.0195454		0.0793244					0.127195
META_210.0605_566.0000	X - 24431			Expected in NPC but unannotated	0.0782823	0.0297308		0.0642165					0.0782823
META_210.0605_618.0000	X - 24432			Expected in NPC but unannotated	0.0683441	0.0080488		0.0683441					0.0281245
META_211.0247_3800.0000	X - 18901			Expected in NPC but unannotated	0.00488823	0.0184358		-0.00667849					0.00488823
META_211.0611_1625.0000	vanillactate	Amino Acid	Phenylalanine and Tyrosine Metabolism	Unique to metabolon	0.0132222	0.0132044		0.0132222					-0.0873152
META_212.0023_2222.2000	3-indoxyl sulfate	Amino Acid	Tryptophan Metabolism	Annotated in both	0.129787	0.0352402		0.0687151					0.129787
META_212.0023_2498.0000	6-hydroxyindole sulfate	Xenobiotics	Chemical	Expected in NPC but unannotated	0.108923	0.0355605		0.0581703					0.108923
META_212.0917_2555.0000	3-methoxytyrosine	Amino Acid	Phenylalanine and Tyrosine Metabolism	Annotated in both	0.114529	0.00984261		0.114529					0.095517
META_212.1028_2100.0000	N-acetyl-1-methylhistidine*	Amino Acid	Histidine Metabolism	Expected in NPC but unannotated	0.0484745	0.0102775		0.0484745					-0.0195704
META_212.1029_2056.0000	N-acetyl-3-methylhistidine*	Amino Acid	Histidine Metabolism	Expected in NPC but unannotated	0.0619832	0.0146274		0.059951					0.0619832
META_213.0227_3805.0000	4-allylphenol sulfate	Xenobiotics	Food Component/Plant	Expected in NPC but unannotated	0.0147361	0.0217869		-0.0248445					0.0147361
META_213.0231_3915.0000	X - 21258			Expected in NPC but unannotated	0.0990447	0.0136743		0.021489					0.0990447
META_213.0864_3757.0000	X - 21364			Expected in NPC but unannotated	0.21657	0.009862		0.21657					0.120752
META_215.0019_3079.5000	X - 17185			Expected in NPC but unannotated	0.168442	0.0322241		0.0395774					0.168442
META_215.1652_5175.0000	3-hydroxylaurate	Lipid	Fatty Acid, Monohydroxy	Unique to metabolon	0.79039	0.00496479		0.684729		0.79039
META_216.0336_1565.0000	tyramine O-sulfate	Amino Acid	Phenylalanine and Tyrosine Metabolism	Unique to metabolon	-0.0374761	0.00879781		-0.0374761					-0.280948
META_216.0631_659.0000	glycerophosphoethanolamine	Lipid	Phospholipid Metabolism	Unique to metabolon	0.518853	0.00798122		0.518853			0.440934
META_217.0176_3346.0000	X - 12230			Expected in NPC but unannotated	0.17639	0.0337085		0.0683595					0.17639
META_217.0713_1152.0000	X - 24295			Expected in NPC but unannotated	0.0759045	0.0196012		0.0383751					0.0759045
META_217.0720_1209.0000	X - 19438			Expected in NPC but unannotated	0.0280996	0.0227249		0.00711647					0.0280996
META_217.1295_2245.0000	N-acetylarginine	Amino Acid	Urea cycle; Arginine and Proline Metabolism	Annotated in both	-0.00862481	0.00668431		-0.00862481					-0.0345776
META_217.1545_2180.3000	X - 24809			Expected in NPC but unannotated	-0.000667713	0.00556513		-0.000667713					-0.0723168
META_218.1033_1498.7000	pantothenate	Cofactors and Vitamins	Pantothenate and CoA Metabolism	Annotated in both	-0.0139188	0.00715909		-0.0139188					-0.103556
META_218.1386_2590.0000	propionylcarnitine (C3)	Lipid	Fatty Acid Metabolism (also BCAA Metabolism)	Annotated in both	0.410478	0.0189545		0.340072					0.410478
META_218.9968_2163.0000	3-methoxycatechol sulfate (1)	Xenobiotics	Benzoate Metabolism	Expected in NPC but unannotated	0.0729709	0.0297186		0.00664046					0.0729709
META_218.9970_1526.0000	X - 21295			Expected in NPC but unannotated	0.0890498	0.014529		0.00518814					0.0890498
META_220.0638_1348.0000	N-acetylalliin	Xenobiotics	Food Component/Plant	Expected in NPC but unannotated	-0.0290216	0.00481878		-0.0290216					-0.052325
META_220.1361_871.0000	X - 23678			Expected in NPC but unannotated	0.171803	0.00496273		0.171803		0.142429
META_220.9419_4404.1000	X - 18249			Expected in NPC but unannotated	0.0613981	0.0158069		-0.0430144					0.0613981
META_221.0917_2755.0000	X - 15666			Expected in NPC but unannotated	0.131898	0.0180981		0.116797					0.131898
META_221.0919_2650.0000	X - 12100			Expected in NPC but unannotated	0.0509785	0.01075		0.0509785					0.00693712
META_222.0771_1680.0000	N-acetyltyrosine	Amino Acid	Phenylalanine and Tyrosine Metabolism	Annotated in both	0.0215752	0.00618018		0.0215752					0.00503916
META_222.0791_2537.0000	X - 16580			Expected in NPC but unannotated	0.425071	0.00987022		0.399886		0.425071
META_222.0972_715.0000	N-acetylglucosamine/N-acetylgalactosamine	Carbohydrate	Aminosugar Metabolism	Expected in NPC but unannotated	0.164644	0.0222417		0.0357128					0.164644
META_222.1143_4340.0000	X - 21849			Expected in NPC but unannotated	0.0769405	0.00463645		0.06257		0.0769405
META_222.9920_1357.0000	X - 12007			Expected in NPC but unannotated	0.113572	0.00989725		0.113572					0.104956
META_223.0069_3672.3000	X - 24845			Expected in NPC but unannotated	0.0447551	0.00666759		0.0447551					0.00618987
META_223.0744_1634.0000	X - 23997			Expected in NPC but unannotated	0.135248	0.0311719		0.0219425					0.135248
META_223.0747_2270.0000	cystathionine	Amino Acid	Methionine, Cysteine, SAM and Taurine Metabolism	Unique to metabolon	0.118949	0.016317		0.0595606					0.118949
META_223.0977_2448.6000	X - 21383			Expected in NPC but unannotated	0.0320754	0.00606409		0.0320754					-0.0789919
META_223.1705_5315.0000	X - 12442			Expected in NPC but unannotated	0.754594	0.00376183		0.623651		0.754594
META_224.0566_1674.0000	X - 24542			Expected in NPC but unannotated	-0.149301	0.00609021		-0.149301					-0.423662
META_224.0618_3740.0000	4-androsten-3beta,17beta-diol disulfate (1)	Lipid	Steroid	Unique to metabolon	0.410097	0.0213956		0.220079					0.410097
META_224.0624_4065.0000	4-androsten-3beta,17beta-diol disulfate (2)	Lipid	Steroid	Expected in NPC but unannotated	0.227766	0.0102359		0.227766					0.20821
META_225.0615_2022.2000	fructose	Carbohydrate	Fructose, Mannose and Galactose Metabolism	Unique to metabolon	0.0982273	0.00831867		0.0982273					0.030839
META_225.0615_2200.0000	mannose	Carbohydrate	Fructose, Mannose and Galactose Metabolism	Annotated in both	0.262067	0.0107132		0.125671		0.262067
META_225.0615_3506.3000	myo-inositol	Lipid	Inositol Metabolism	Annotated in both	0.1698	0.023869		0.0201796					0.1698
META_225.0629_1424.0000	5-acetylamino-6-formylamino-3-methyluracil	Xenobiotics	Xanthine Metabolism	Unique to metabolon	0.0350562	0.00701291		0.0350562					0.0343142
META_225.0696_3880.0000	5alpha-androstan-3beta,17beta-diol disulfate	Lipid	Steroid	Unique to metabolon	0.28256	0.00928598		0.28256					0.277744
META_225.0696_4215.0000	5alpha-androstan-3beta,17alpha-diol disulfate	Lipid	Steroid	Expected in NPC but unannotated	0.101925	0.0243915		0.0678559					0.101925
META_225.0696_4275.0000	5alpha-androstan-3alpha,17beta-diol disulfate	Lipid	Steroid	Expected in NPC but unannotated	0.149067	0.00905573		0.149067					0.111014
META_225.1860_5346.9000	myristoleate (14:1n5)	Lipid	Long Chain Fatty Acid	Unique to metabolon	0.930527	0.00250207		0.730014		0.930527
META_226.0182_3176.0000	X - 11850			Expected in NPC but unannotated	0.0570678	0.0259206		-0.0246975					0.0570678
META_226.0817_2160.0000	X - 12127			Expected in NPC but unannotated	0.0676192	0.00620863		0.0676192		0.0275322
META_226.1282_1132.0000	X - 23314			Expected in NPC but unannotated	0.127345	0.0262659		0.107256					0.127345
META_226.1283_1189.0000	X - 24293			Expected in NPC but unannotated	0.223293	0.0122605		0.214654			0.223293
META_227.0387_4247.4000	X - 12847			Expected in NPC but unannotated	-0.0130385	0.0130784		-0.0454466					-0.0130385
META_227.1138_2942.0000	carnosine	Peptide	Dipeptide Derivative	Unique to metabolon	0.119959	0.00880087		0.0723441		0.119959
META_227.1197_4840.0000	X - 17469			Expected in NPC but unannotated	0.117388	0.026493		-0.0206924					0.117388
META_227.2016_5440.0000	myristate (14:0)	Lipid	Long Chain Fatty Acid	Annotated in both	0.898303	0.00310886		0.754361		0.898303
META_227.9972_2021.0000	X - 12729			Expected in NPC but unannotated	-0.0152308	0.00520283		-0.0152308					-0.0371589
META_227.9974_1691.0000	X - 12216			Expected in NPC but unannotated	0.135442	0.0316618		0.0490122					0.135442
META_229.0179_3597.7000	X - 12212			Expected in NPC but unannotated	-0.00541168	0.0204073		-0.0154794					-0.00541168
META_229.0540_4410.0000	thymol sulfate	Xenobiotics	Food Component/Plant	Unique to metabolon	-0.034949	0.0158611		-0.0686203					-0.034949
META_229.1182_2128.0000	pro-hydroxy-pro	Amino Acid	Urea cycle; Arginine and Proline Metabolism	Annotated in both	0.0291613	0.00895686		0.0291613					0.0197053
META_229.1292_2900.0000	X - 12680			Expected in NPC but unannotated	0.110056	0.028359		0.0786089					0.110056
META_229.1445_2990.0000	dodecanedioate	Lipid	Fatty Acid, Dicarboxylate	Unique to metabolon	0.20018	0.0152394		0.20018		0.182725
META_230.0957_850.0000	ergothioneine	Xenobiotics	Food Component/Plant	Unique to metabolon	0.107948	0.00935799		0.107948			0.0877036
META_230.1386_2649.5000	X - 24812			Expected in NPC but unannotated	0.0775593	0.00582127		0.0612723		0.0775593
META_230.9968_2873.0000	methyl-4-hydroxybenzoate sulfate	Xenobiotics	Benzoate Metabolism	Expected in NPC but unannotated	0.0640541	0.00969094		0.0640541					0.0388563
META_231.0334_3976.0000	X - 15728			Expected in NPC but unannotated	0.0182241	0.00648209		0.0182241					-0.00924933
META_231.0508_3289.0000	X - 24546			Expected in NPC but unannotated	0.209674	0.0246871		0.106616					0.209674
META_231.1703_3138.0000	valylleucine	Peptide	Dipeptide	Unique to metabolon	0.0314016	0.00911614		0.0314016					-0.0149729
META_232.0284_1556.2000	dopamine 3-O-sulfate	Amino Acid	Phenylalanine and Tyrosine Metabolism	Annotated in both	0.0413082	0.00853598		0.0413082					-0.116225
META_232.0594_3249.0000	X - 21470			Expected in NPC but unannotated	0.320021	0.0188636		0.11622					0.320021
META_232.1543_2810.0000	isobutyrylcarnitine (C4)	Amino Acid	Leucine, Isoleucine and Valine Metabolism	Unique to metabolon	0.201372	0.00988809		0.201372					0.193251
META_232.1543_2860.0000	butyrylcarnitine (C4)	Lipid	Fatty Acid Metabolism (also BCAA Metabolism)	Annotated in both	0.138676	0.00784694		0.138676		0.137434
META_233.1031_2000.0000	X - 16938			Expected in NPC but unannotated	-0.0381183	0.0398986		-0.0674532					-0.0381183
META_233.1132_2380.0000	gamma-glutamyl-2-aminobutyrate	Peptide	Gamma-glutamyl Amino Acid	Expected in NPC but unannotated	0.208877	0.010247		0.208877		0.183201
META_233.9845_2235.2000	X - 21310			Expected in NPC but unannotated	0.013938	0.00620895		0.013938					-0.0496082
META_235.0919_1382.0000	X - 23637			Expected in NPC but unannotated	0.0187469	0.00530608		0.0187469					-0.0692274
META_236.0930_2843.0000	X - 15497			Expected in NPC but unannotated	0.371505	0.0106698		0.371505					0.24287
META_237.0866_2538.0000	X - 24456			Expected in NPC but unannotated	0.0495079	0.00503515		0.0495079					0.0479123
META_237.0867_2641.0000	X - 24455			Expected in NPC but unannotated	0.0449756	0.00772749		0.0449756					-0.0540453
META_238.0774_3868.0000	pregnen-diol disulfate*	Lipid	Steroid	Expected in NPC but unannotated	0.490218	0.020885		0.125164					0.490218
META_239.0785_1980.6000	X - 24337			Expected in NPC but unannotated	0.119605	0.0100597		0.119605					0.0865157
META_239.0853_3962.0000	5alpha-pregnan-3beta,20alpha-diol disulfate	Lipid	Steroid	Expected in NPC but unannotated	0.224332	0.0226439		0.0746706					0.224332
META_239.0924_2840.0000	3-carboxy-4-methyl-5-propyl-2-furanpropanoate (CMPF)	Lipid	Fatty Acid, Dicarboxylate	Annotated in both	0.648612	0.0134196		0.579882			0.648612
META_239.1655_5196.0000	X - 21353			Expected in NPC but unannotated	0.625322	0.00605008		0.537022		0.625322
META_240.1016_2011.0000	X - 12798			Expected in NPC but unannotated	0.0580437	0.00662927		0.0580437				-0.10138
META_241.0311_2000.0000	cystine	Amino Acid	Methionine, Cysteine, SAM and Taurine Metabolism	Unique to metabolon	0.0690667	0.00979322		0.0690667					0.0437356
META_241.1193_2528.0000	X - 12472			Expected in NPC but unannotated	0.223124	0.0086851		0.223124		0.118456
META_241.1194_2406.0000	X - 12739			Expected in NPC but unannotated	-0.0573067	0.00604109		-0.0573067		-0.157754
META_241.1195_2273.0000	X - 14314			Expected in NPC but unannotated	-0.0513134	0.0227295		-0.0558926					-0.0513134
META_241.1440_3121.0000	X - 11438			Expected in NPC but unannotated	0.497697	0.0104942		0.497697		0.478565
META_241.1543_2402.3000	X - 24699			Expected in NPC but unannotated	0.325227	0.0288823		0.2549					0.325227
META_241.2173_5521.0000	pentadecanoate (15:0)	Lipid	Long Chain Fatty Acid	Unique to metabolon	0.714298	0.00614332		0.605591		0.714298
META_241.9768_1745.0000	X - 13729			Expected in NPC but unannotated	0.0883013	0.00619297		0.0883013					0.0638983
META_242.0147_1642.0000	X - 13684			Expected in NPC but unannotated	0.146263	0.00781003		0.0538756		0.146263
META_243.0332_3782.0000	eugenol sulfate	Xenobiotics	Food Component/Plant	Expected in NPC but unannotated	0.0116745	0.0139301		0.00528534					0.0116745
META_243.0622_1100.0000	pseudouridine	Nucleotide	Pyrimidine Metabolism, Uracil containing	Annotated in both	0.0773104	0.0177839		0.0773104					-0.00950378
META_243.0622_1457.6000	uridine	Nucleotide	Pyrimidine Metabolism, Uracil containing	Annotated in both	0.225801	0.0103695		0.225801					0.0348132
META_243.0779_3390.0000	X - 17351			Expected in NPC but unannotated	0.00578941	0.00553466		0.00578941					-0.0664868
META_243.0783_2930.0000	X - 21821			Expected in NPC but unannotated	-0.0185171	0.0058815		-0.0185171					-0.0559794
META_243.1336_2221.0000	X - 24527			Expected in NPC but unannotated	0.281667	0.0103009		0.281667		0.275817
META_243.1350_2780.0000	hexanoylglutamine	Lipid	Fatty Acid Metabolism (Acyl Glutamine)	Expected in NPC but unannotated	0.314846	0.00918514		0.278333		0.314846
META_243.1965_5335.0000	3-hydroxymyristate	Lipid	Fatty Acid, Monohydroxy	Expected in NPC but unannotated	0.69583	0.00480746		0.592375		0.69583
META_244.1543_2962.0000	tiglylcarnitine (C5:1-DC)	Amino Acid	Leucine, Isoleucine and Valine Metabolism	Annotated in both	0.263582	0.00934629		0.263582					0.257978
META_244.9081_4427.0000	4-hydroxychlorothalonil	Xenobiotics	Chemical	Expected in NPC but unannotated	0.0726678	0.0089998		0.0596741	0.0726678
META_245.0486_2904.0000	X - 17690			Expected in NPC but unannotated	-0.00996612	0.00476183		-0.00996612					-0.0361865
META_245.0671_3935.0000	21-hydroxypregnenolone disulfate	Lipid	Steroid	Unique to metabolon	0.237703	0.0276138		0.115122					0.237703
META_245.0772_1151.0000	X - 11429			Expected in NPC but unannotated	0.0800416	0.0308257		0.0383596					0.0800416
META_245.0916_2646.0000	X - 12283			Expected in NPC but unannotated	0.0648478	0.00737327		0.0648478					0.0418899
META_245.0931_2630.0000	N-acetyltryptophan	Amino Acid	Tryptophan Metabolism	Annotated in both	0.123789	0.0121819		0.123789					0.0805058
META_245.1402_3440.0000	X - 21829			Expected in NPC but unannotated	0.194617	0.00877184		0.194617		0.174517
META_245.1859_3242.0000	isoleucylleucine/leucylisoleucine	Peptide	Dipeptide	Expected in NPC but unannotated	0.0868625	0.0179423		0.0444656					0.0868625
META_245.1859_3285.0000	leucylleucine	Peptide	Dipeptide	Annotated in both	0.18145	0.00794764		0.18145					0.121877
META_246.0743_3515.0000	X - 11440			Expected in NPC but unannotated	0.485516	0.0227886		0.147972					0.485516
META_246.1699_3085.0000	isovalerylcarnitine (C5)	Amino Acid	Leucine, Isoleucine and Valine Metabolism	Unique to metabolon	0.199638	0.0244574		0.12593					0.199638
META_247.1288_2700.0000	gamma-glutamylvaline	Peptide	Gamma-glutamyl Amino Acid	Unique to metabolon	0.337908	0.0207158		0.217676					0.337908
META_247.1441_2673.0000	tryptophan betaine	Amino Acid	Tryptophan Metabolism	Annotated in both	0.0516464	0.015873		0.0420603					0.0516464
META_248.0947_2809.0000	X - 16397			Expected in NPC but unannotated	0.344161	0.0114835		0.344161		0.338641
META_248.1128_2086.0000	malonylcarnitine	Lipid	Fatty Acid Synthesis	Unique to metabolon	0.00864008	0.00566571		0.00537523					0.00864008
META_248.1492_2340.0000	3-hydroxybutyrylcarnitine (2)	Lipid	Fatty Acid Metabolism(Acyl Carnitine)	Expected in NPC but unannotated	0.571425	0.00639282		0.450958		0.571425
META_248.1492_2400.0000	3-hydroxybutyrylcarnitine (1)	Lipid	Fatty Acid Metabolism(Acyl Carnitine)	Unique to metabolon	0.371962	0.00966827		0.225202		0.371962
META_248.1675_1052.0000	X - 17335			Expected in NPC but unannotated	0.624849	0.00649554		0.49986		0.624849
META_249.0077_1196.0000	X - 12707			Expected in NPC but unannotated	0.0356389	0.0085186		0.0356389					-0.0271482
META_249.1076_1129.0000	X - 23636			Expected in NPC but unannotated	-0.0106559	0.00653073		-0.0106559					-0.0236089
META_249.1081_1750.0000	gamma-glutamylthreonine	Peptide	Gamma-glutamyl Amino Acid	Unique to metabolon	0.0149314	0.0119943		0.0149314					-0.047857
META_251.1026_2364.0000	N-acetylkynurenine (2)	Amino Acid	Tryptophan Metabolism	Expected in NPC but unannotated	0.105703	0.0188473		0.0310647					0.105703
META_251.2017_5408.0000	X - 12450			Expected in NPC but unannotated	0.830234	0.00332486		0.697397		0.830234
META_252.0440_3615.0000	X - 22776			Expected in NPC but unannotated	0.0371694	0.00523599		0.0371694					-0.00175272
META_253.1083_2417.8000	X - 13866			Expected in NPC but unannotated	0.393674	0.0124044		0.393674			0.327579
META_253.1193_2304.0000	pyrraline	Xenobiotics	Food Component/Plant	Expected in NPC but unannotated	0.192277	0.00850907		0.192277					0.163531
META_253.1446_3172.0000	X - 21735			Expected in NPC but unannotated	0.357489	0.00891684		0.357489		0.351289
META_253.2173_5475.0000	palmitoleate (16:1n7)	Lipid	Long Chain Fatty Acid	Unique to metabolon	0.926662	0.00206581		0.787688		0.926662
META_254.1611_2514.0000	X - 12565			Expected in NPC but unannotated	-0.187967	0.00455409		-0.187967			-0.233096
META_254.6229_4750.0000	glycocholenate sulfate*	Lipid	Secondary Bile Acid Metabolism	Expected in NPC but unannotated	0.114989	0.0123451		0.114989					0.0905532
META_254.9816_622.0000	X - 12206			Expected in NPC but unannotated	0.0163624	0.0183118		-0.0277764					0.0163624
META_255.0876_1525.4000	X - 02269			Expected in NPC but unannotated	0.563426	0.0098213		0.563426			0.551166
META_255.2329_5618.0000	palmitate (16:0)	Lipid	Long Chain Fatty Acid	Annotated in both	0.873425	0.00223767		0.777184		0.873425
META_255.6307_5011.0000	glycolithocholate sulfate*	Lipid	Secondary Bile Acid Metabolism	Annotated in both	0.113627	0.0186674		-0.0247694					0.113627
META_257.0779_1778.1000	5-methyluridine (ribothymidine)	Nucleotide	Pyrimidine Metabolism, Uracil containing	Unique to metabolon	0.0963441	0.0121709		0.0963441					0.0038134
META_257.1758_4000.0000	tetradecanedioate	Lipid	Fatty Acid, Dicarboxylate	Unique to metabolon	0.363484	0.0139839		0.363484		0.334084
META_257.1761_3862.0000	X - 17145			Expected in NPC but unannotated	0.134937	0.0253456		0.059508					0.134937
META_258.1084_2176.0000	3-methylcytidine	Nucleotide	Pyrimidine Metabolism, Cytidine containing	Expected in NPC but unannotated	0.136301	0.0141416		0.0041763					0.136301
META_258.1101_672.0000	glycerophosphorylcholine (GPC)	Lipid	Phospholipid Metabolism	Annotated in both	0.361995	0.00897484		0.361995			0.353209
META_258.9917_1307.0000	caffeic acid sulfate	Xenobiotics	Xanthine Metabolism	Unique to metabolon	0.147694	0.0258878		0.0938499					0.147694
META_259.0097_3087.0000	X - 11847			Expected in NPC but unannotated	0.0893552	0.0193531		0.0454547					0.0893552
META_259.0921_2017.0000	X - 11334			Expected in NPC but unannotated	0.0463908	0.0283616		-0.0361331					0.0463908
META_260.0234_990.0000	O-sulfo-L-tyrosine	Xenobiotics	Chemical	Expected in NPC but unannotated	0.0749675	0.0311089		-0.00588688					0.0749675
META_260.1856_3308.0000	hexanoylcarnitine (C6)	Lipid	Fatty Acid Metabolism(Acyl Carnitine)	Unique to metabolon	0.717588	0.00638068		0.486039		0.717588
META_261.1445_2940.0000	gamma-glutamylisoleucine*	Peptide	Gamma-glutamyl Amino Acid	Unique to metabolon	0.457352	0.0231468		0.297131					0.457352
META_261.1445_2991.0000	gamma-glutamylleucine	Peptide	Gamma-glutamyl Amino Acid	Unique to metabolon	0.609515	0.0201003		0.269387					0.609515
META_262.1028_1286.0000	X - 23739			Expected in NPC but unannotated	0.199016	0.0187407		0.199016					0.0935327
META_262.1285_2291.0000	succinylcarnitine (C4-DC)	Energy	TCA Cycle	Expected in NPC but unannotated	0.280407	0.00796012		0.280407				0.165257
META_262.6205_4041.0000	X - 21467			Expected in NPC but unannotated	0.0669747	0.0118442		0.0669747					0.0283577
META_263.0233_1407.0000	X - 13553			Expected in NPC but unannotated	0.0650581	0.0154707		0.0650581					0.0118306
META_263.1288_3843.0000	gamma-CEHC	Cofactors and Vitamins	Tocopherol Metabolism	Unique to metabolon	0.121181	0.029292		0.0463506					0.121181
META_263.1390_3107.0000	prolylphenylalanine	Peptide	Dipeptide	Expected in NPC but unannotated	0.431934	0.0114199		0.431934					0.302395
META_263.6281_4820.0000	glycochenodeoxycholate sulfate	Lipid	Primary Bile Acid Metabolism	Expected in NPC but unannotated	0.211688	0.0202186		0.0549569					0.211688
META_263.6281_4875.0000	glycodeoxycholate sulfate	Lipid	Secondary Bile Acid Metabolism	Expected in NPC but unannotated	0.102062	0.0266914		-0.0369681					0.102062
META_265.1182_2145.0000	phenylacetylglutamine	Peptide	Acetylated Peptides	Annotated in both	0.167946	0.0352953		-0.0307484					0.167946
META_266.0178_3215.0000	X - 11849			Expected in NPC but unannotated	0.114389	0.0203097		0.0476898					0.114389
META_266.8889_4503.0000	X - 18914			Expected in NPC but unannotated	0.0208412	0.0211599		-0.0541407					0.0208412
META_267.0734_1602.1000	inosine	Nucleotide	Purine Metabolism, (Hypo)Xanthine/Inosine containing	Annotated in both	0.239834	0.027601		0.0906481					0.239834
META_267.1239_4012.0000	X - 02249			Expected in NPC but unannotated	0.275218	0.0134208		0.275218					-0.029016
META_267.2329_5555.0000	10-heptadecenoate (17:1n7)	Lipid	Long Chain Fatty Acid	Unique to metabolon	0.911936	0.00220055		0.785183		0.911936
META_269.0773_1763.0000	X - 12104			Expected in NPC but unannotated	0.041826	0.0171114		0.041826					-0.106516
META_269.1244_2141.0000	N-acetylcarnosine	Peptide	Dipeptide Derivative	Annotated in both	0.37445	0.0102617		0.37445					0.360496
META_269.1508_3629.0000	X - 15486			Expected in NPC but unannotated	0.358978	0.0134219		0.300622		0.358978
META_269.2263_1636.0000	retinol (Vitamin A)	Cofactors and Vitamins	Vitamin A Metabolism	Annotated in both	0.236879	0.0263493		0.210024					0.236879
META_269.2486_5695.0000	15-methylpalmitate	Lipid	Fatty Acid, Branched	Expected in NPC but unannotated	0.799907	0.00468678		0.707671		0.799907
META_269.2486_5731.0000	margarate (17:0)	Lipid	Long Chain Fatty Acid	Unique to metabolon	0.796278	0.0038667		0.704515		0.796278
META_271.0921_1194.0000	X - 24422			Expected in NPC but unannotated	0.087063	0.00827961		0.087063					0.0369335
META_271.2278_5236.2000	16-hydroxypalmitate	Lipid	Fatty Acid, Monohydroxy	Unique to metabolon	0.566914	0.00650758		0.532662		0.566914
META_271.2278_5511.2000	2-hydroxypalmitate	Lipid	Fatty Acid, Monohydroxy	Unique to metabolon	0.281798	0.0107006		0.281798		0.242911
META_273.0074_1225.0000	ferulic acid 4-sulfate	Xenobiotics	Food Component/Plant	Unique to metabolon	0.102146	0.0103171		0.102146					0.0742607
META_275.2016_5395.0000	stearidonate (18:4n3)	Lipid	Polyunsaturated Fatty Acid (n3 and n6)	Unique to metabolon	0.637038	0.00902878		0.554222		0.637038
META_276.1190_1430.0000	gamma-glutamylglutamine	Peptide	Gamma-glutamyl Amino Acid	Unique to metabolon	0.116407	0.0297916		0.0712508					0.116407
META_276.1441_2393.0000	glutarylcarnitine (C5-DC)	Amino Acid	Lysine Metabolism	Annotated in both	0.0931405	0.0094308		0.0931405					-0.00321226
META_276.1554_2717.0000	gamma-glutamyl-epsilon-lysine	Peptide	Gamma-glutamyl Amino Acid	Unique to metabolon	0.103098	0.0222617		0.0670453					0.103098
META_276.1554_2784.0000	gamma-glutamyl-alpha-lysine	Peptide	Gamma-glutamyl Amino Acid	Expected in NPC but unannotated	0.289215	0.0227884		0.141867					0.289215
META_277.1030_1775.0000	gamma-glutamylglutamate	Peptide	Gamma-glutamyl Amino Acid	Unique to metabolon	0.198601	0.0108961		0.198601					0.148192
META_277.2173_5450.0000	linolenate [alpha or gamma; (18:3n3 or 6)]	Lipid	Polyunsaturated Fatty Acid (n3 and n6)	Unique to metabolon	0.841202	0.00358296		0.68504		0.841202
META_279.1009_2640.0000	gamma-glutamylmethionine	Peptide	Gamma-glutamyl Amino Acid	Unique to metabolon	0.144957	0.0300725		-0.0371519					0.144957
META_279.2329_5535.0000	linoleate (18:2n6)	Lipid	Polyunsaturated Fatty Acid (n3 and n6)	Unique to metabolon	0.921344	0.00211812		0.76763		0.921344
META_279.2329_6477.0000	1-linoleoylglycerol (18:2)	Lipid	Monoacylglycerol	Expected in NPC but unannotated	0.246092	0.00599878		0.23332				0.246092
META_279.6142_4750.0000	taurocholenate sulfate	Lipid	Secondary Bile Acid Metabolism	Expected in NPC but unannotated	0.129582	0.0132658		0.129582					0.126643
META_280.1543_3092.0000	phenylacetylcarnitine	Peptide	Acetylated Peptides	Expected in NPC but unannotated	0.232671	0.0256433		0.0624607					0.232671
META_280.6220_5026.7000	taurolithocholate 3-sulfate	Lipid	Secondary Bile Acid Metabolism	Annotated in both	0.163527	0.0273764		0.0992021					0.163527
META_280.9931_3525.0000	5-bromotryptophan	Amino Acid	Phenylalanine and Tyrosine Metabolism	Expected in NPC but unannotated	0.0881948	0.0112283		0.0881948					-0.120283
META_281.2486_5655.0000	oleate/vaccenate (18:1)	Lipid	Long Chain Fatty Acid	Expected in NPC but unannotated	0.930682	0.00171998		0.773451		0.930682
META_282.1196_2120.0000	N1-methyladenosine	Nucleotide	Purine Metabolism, Adenine containing	Annotated in both	0.221565	0.0228515		0.0742343					0.221565
META_283.0823_2420.0000	p-cresol-glucuronide*	Amino Acid	Phenylalanine and Tyrosine Metabolism	Annotated in both	0.0581932	0.0219536		-0.0134825					0.0581932
META_283.1037_1430.0000	N1-methylinosine	Nucleotide	Purine Metabolism, (Hypo)Xanthine/Inosine containing	Annotated in both	0.348653	0.0196253		0.0375172					0.348653
META_283.1919_4396.5000	X - 11905			Expected in NPC but unannotated	0.0419853	0.012233		-0.00576497		0.0419853
META_283.2642_5642.0000	X - 23145			Expected in NPC but unannotated	-0.0165434	0.0261552		-0.0508207					-0.0165434
META_283.2642_5872.0000	stearate (18:0)	Lipid	Long Chain Fatty Acid	Annotated in both	0.737805	0.00586788		0.664935		0.737805
META_285.1193_2740.0000	gamma-glutamylhistidine	Peptide	Gamma-glutamyl Amino Acid	Expected in NPC but unannotated	0.204809	0.0109317		0.204809					0.132395
META_285.2071_4615.0000	hexadecanedioate	Lipid	Fatty Acid, Dicarboxylate	Unique to metabolon	0.2711	0.0128567		0.2711		0.258731
META_286.1033_1580.0000	N4-acetylcytidine	Nucleotide	Pyrimidine Metabolism, Cytidine containing	Annotated in both	0.000355699	0.00708465		0.000355699					-0.000924569
META_286.1437_1168.0000	piperine	Xenobiotics	Food Component/Plant	Unique to metabolon	0.810973	0.0146733		0.0457476					0.810973
META_286.2007_870.0000	X - 11261			Expected in NPC but unannotated	0.558096	0.0141135		0.3384		0.558096
META_287.0232_2497.0000	X - 12740			Expected in NPC but unannotated	0.0287669	0.00431056		0.0287669					-0.00488274
META_287.0520_2250.0000	orotidine	Nucleotide	Pyrimidine Metabolism, Orotate containing	Unique to metabolon	0.127709	0.00831746		0.127709					0.0923071
META_288.2169_950.0000	octanoylcarnitine (C8)	Lipid	Fatty Acid Metabolism(Acyl Carnitine)	Annotated in both	0.805396	0.00565943		0.500728		0.805396
META_288.6195_4800.0000	X - 14658			Expected in NPC but unannotated	0.0888501	0.011815		0.0888501					0.0779689
META_288.6200_4855.0000	X - 14626			Expected in NPC but unannotated	0.141432	0.009785		0.141432					-0.0446623
META_290.1598_2558.0000	adipoylcarnitine (C6-DC)	Lipid	Fatty Acid Metabolism(Acyl Carnitine)	Expected in NPC but unannotated	0.344677	0.00886758		0.276215		0.344677
META_290.1598_2675.0000	3-methylglutarylcarnitine (2)	Amino Acid	Lysine Metabolism	Unique to metabolon	0.0972933	0.0107714		0.0729599			0.0972933
META_291.0833_643.0000	EDTA	Xenobiotics	Chemical	Unique to metabolon	0.385469	0.020963		0.10061					0.385469
META_294.1128_3025.4000	X - 21441			Expected in NPC but unannotated	0.197416	0.028246		0.0980086					0.197416
META_295.1119_4039.0000	X - 21471			Expected in NPC but unannotated	0.152658	0.0233342		0.039115					0.152658
META_295.1288_2992.0000	gamma-glutamylphenylalanine	Peptide	Gamma-glutamyl Amino Acid	Unique to metabolon	0.328746	0.0233995		0.200832					0.328746
META_295.2282_5275.0000	13-HODE + 9-HODE	Lipid	Fatty Acid, Monohydroxy	Expected in NPC but unannotated	0.152266	0.0112374		0.152266					-0.0177519
META_295.2642_5780.0000	10-nonadecenoate (19:1n9)	Lipid	Long Chain Fatty Acid	Unique to metabolon	0.871313	0.0032193		0.753859		0.871313
META_297.2799_5993.0000	17-methylstearate	Lipid	Fatty Acid, Branched	Expected in NPC but unannotated	0.649303	0.00791583		0.56979		0.649303
META_297.2799_6068.0000	nonadecanoate (19:0)	Lipid	Long Chain Fatty Acid	Unique to metabolon	0.612733	0.00755367		0.569073		0.612733
META_298.0968_2752.0000	5-methylthioadenosine (MTA)	Amino Acid	Polyamine Metabolism	Annotated in both	0.125144	0.0110096		0.125144					-0.0252286
META_298.2751_6300.0000	palmitoyl ethanolamide	Lipid	Endocannabinoid	Unique to metabolon	0.4081	0.00924281		0.4081		0.178083
META_299.1861_4928.0000	X - 18922			Expected in NPC but unannotated	0.085173	0.00972822		0.085173					-0.026883
META_299.2591_5384.0000	9-hydroxystearate	Lipid	Fatty Acid, Monohydroxy	Expected in NPC but unannotated	0.493161	0.00716087		0.443074		0.493161
META_299.2591_5695.0000	2-hydroxystearate	Lipid	Fatty Acid, Monohydroxy	Expected in NPC but unannotated	0.0869341	0.00868199		0.0869341		0.0283343
META_300.2897_1393.0000	sphingosine	Lipid	Sphingolipid Metabolism	Unique to metabolon	0.160059	0.00803119		0.160059					0.116096
META_301.2173_5450.0000	eicosapentaenoate (EPA; 20:5n3)	Lipid	Polyunsaturated Fatty Acid (n3 and n6)	Unique to metabolon	0.705949	0.00793651		0.705949			0.682884
META_302.2321_1015.0000	X - 13431			Expected in NPC but unannotated	0.374219	0.013811		0.294399		0.374219
META_302.3053_1413.0000	sphinganine	Lipid	Sphingolipid Metabolism	Unique to metabolon	0.220941	0.00863251		0.220941					0.0226826
META_303.0725_1617.0000	X - 12714			Expected in NPC but unannotated	-0.0853132	0.00715091		-0.0853132					-0.137854
META_303.2329_5535.0000	arachidonate (20:4n6)	Lipid	Polyunsaturated Fatty Acid (n3 and n6)	Unique to metabolon	0.614507	0.00792042		0.571701		0.614507
META_304.1754_2773.0000	pimeloylcarnitine/3-methyladipoylcarnitine (C7-DC)	Lipid	Fatty Acid Metabolism(Acyl Carnitine)	Expected in NPC but unannotated	0.228881	0.011661		0.182091			0.228881
META_304.2115_785.0000	X - 15469			Expected in NPC but unannotated	0.757226	0.00497824		0.530695		0.757226
META_305.0979_1035.0000	N-acetyl-aspartyl-glutamate (NAAG)	Amino Acid	Glutamate Metabolism	Annotated in both	0.0268036	0.015002		0.010799					0.0268036
META_305.1447_1678.0000	X - 24449			Expected in NPC but unannotated	0.053467	0.0120294		0.053467					0.0437348
META_305.2486_5596.0000	dihomo-linolenate (20:3n3 or n6)	Lipid	Polyunsaturated Fatty Acid (n3 and n6)	Unique to metabolon	0.638479	0.00571951		0.632772		0.638479
META_307.2642_5730.0000	dihomo-linoleate (20:2n6)	Lipid	Polyunsaturated Fatty Acid (n3 and n6)	Unique to metabolon	0.855417	0.00251251		0.73735		0.855417
META_309.2799_5950.0000	eicosenoate (20:1)	Lipid	Long Chain Fatty Acid	Unique to metabolon	0.864486	0.00346803		0.724145		0.864486
META_310.1132_660.0000	N-acetylneuraminate	Carbohydrate	Aminosugar Metabolism	Annotated in both	0.0401204	0.021137		-0.0246262					0.0401204
META_311.1237_2508.0000	gamma-glutamyltyrosine	Peptide	Gamma-glutamyl Amino Acid	Unique to metabolon	0.278552	0.0196518		0.171154					0.278552
META_311.2230_4873.0000	X - 11538			Expected in NPC but unannotated	0.145502	0.0228373		0.00312501					0.145502
META_311.2955_5908.0000	phytanate	Xenobiotics	Food Component/Plant	Unique to metabolon	0.368948	0.0127252		0.368948		0.345544
META_311.2955_6295.0000	arachidate (20:0)	Lipid	Long Chain Fatty Acid	Annotated in both	0.429509	0.0130757		0.336913		0.429509
META_311.6658_4806.0000	glycochenodeoxycholate glucuronide (1)	Lipid	Primary Bile Acid Metabolism	Expected in NPC but unannotated	0.136951	0.0275647		0.110399					0.136951
META_312.1302_2210.0000	N2,N2-dimethylguanosine	Nucleotide	Purine Metabolism, Guanine containing	Annotated in both	0.0750205	0.023351		0.0513814					0.0750205
META_312.2544_5580.0000	N-palmitoylglycine	Lipid	Fatty Acid Metabolism(Acyl Glycine)	Expected in NPC but unannotated	0.233882	0.00990442		0.233882		0.186803
META_313.1192_4611.0000	X - 24849			Expected in NPC but unannotated	0.5549	0.0250348		0.0682984					0.5549
META_313.1196_4760.0000	X - 11522			Expected in NPC but unannotated	0.61508	0.0237933		-0.00259292					0.61508
META_313.1196_4892.0000	X - 11530			Expected in NPC but unannotated	0.595993	0.0220894		0.0329938					0.595993
META_313.2384_5137.0000	12,13-DiHOME	Lipid	Fatty Acid, Dihydroxy	Unique to metabolon	0.0559815	0.0084707		0.0559815					-0.053728
META_313.2384_5180.0000	9,10-DiHOME	Lipid	Fatty Acid, Dihydroxy	Unique to metabolon	0.0127289	0.00562119		0.0127289					-0.099283
META_314.2325_1057.0000	cis-4-decenoylcarnitine (C10:1)	Lipid	Fatty Acid Metabolism(Acyl Carnitine)	Expected in NPC but unannotated	0.770428	0.00604232		0.502144		0.770428
META_316.2482_1130.0000	decanoylcarnitine (C10)	Lipid	Fatty Acid Metabolism(Acyl Carnitine)	Annotated in both	0.83388	0.0042574		0.51351		0.83388
META_317.1147_3097.9000	X - 21448			Expected in NPC but unannotated	0.451823	0.0247078		0.0175923					0.451823
META_317.1149_3240.0000	X - 16946			Expected in NPC but unannotated	0.35623	0.0287526		0.0476261					0.35623
META_318.1812_3385.0000	tryptophylleucine	Peptide	Dipeptide	Expected in NPC but unannotated	0.135356	0.0195947		0.0936895					0.135356
META_319.1647_3122.0000	X - 23669			Expected in NPC but unannotated	0.109974	0.00728678		0.109974					0.0897917
META_320.0623_530.0000	beta-citrylglutamate	Amino Acid	Glutamate Metabolism	Expected in NPC but unannotated	0.00209262	0.00566632		0.00209262					-0.044651
META_321.1468_4360.0000	X - 24747			Expected in NPC but unannotated	0.0530558	0.00693204		0.0530558					0.00634555
META_321.1469_4596.0000	X - 24748			Expected in NPC but unannotated	0.0984175	0.0116792		0.0984175					0.0793049
META_321.1480_4430.0000	X - 24309			Expected in NPC but unannotated	0.0165754	0.0110503		0.0165754					-0.133917
META_322.2751_6150.0000	linoleoyl ethanolamide	Lipid	Endocannabinoid	Unique to metabolon	0.419332	0.00829014		0.40064		0.419332
META_324.0739_1205.0000	X - 12126			Expected in NPC but unannotated	0.0482435	0.0211748		-0.0125235					0.0482435
META_324.2908_6450.0000	oleoyl ethanolamide	Lipid	Endocannabinoid	Unique to metabolon	0.513087	0.00899368		0.513087		0.410919
META_324.9280_1796.0000	X - 24803			Expected in NPC but unannotated	0.446043	0.0146059		0.0415171					0.446043
META_325.1605_2755.0000	5-(galactosylhydroxy)-L-lysine	Amino Acid	Lysine Metabolism	Expected in NPC but unannotated	0.104103	0.0113649		0.104103					0.0572976
META_327.2329_5525.0000	docosahexaenoate (DHA; 22:6n3)	Lipid	Polyunsaturated Fatty Acid (n3 and n6)	Unique to metabolon	0.752016	0.00823663		0.752016		0.696792
META_328.2476_1136.0000	X - 17337			Expected in NPC but unannotated	0.644553	0.0105352		0.369197		0.644553
META_328.3210_1787.0000	stearoyl ethanolamide	Lipid	Endocannabinoid	Unique to metabolon	0.572259	0.0091505		0.572259		0.561129
META_329.2337_4652.0000	X - 21959			Expected in NPC but unannotated	-0.0261609	0.00805331		-0.0261609					-0.0881846
META_329.2486_5571.0000	docosapentaenoate (n3 DPA; 22:5n3)	Lipid	Polyunsaturated Fatty Acid (n3 and n6)	Unique to metabolon	0.801776	0.00399754		0.737892		0.801776
META_329.2486_5624.5000	docosapentaenoate (n6 DPA; 22:5n6)	Lipid	Polyunsaturated Fatty Acid (n3 and n6)	Expected in NPC but unannotated	0.622385	0.00566638		0.54159		0.622385
META_331.1304_3890.0000	X - 11442			Expected in NPC but unannotated	0.0583981	0.0396335		0.0195579					0.0583981
META_331.1307_3755.8000	X - 11441			Expected in NPC but unannotated	0.0767121	0.0369989		0.00841921					0.0767121
META_331.1761_4696.0000	X - 12849			Expected in NPC but unannotated	-0.00861881	0.00586625		-0.00861881					-0.0331176
META_331.2642_5678.0000	adrenate (22:4n6)	Lipid	Polyunsaturated Fatty Acid (n3 and n6)	Unique to metabolon	0.224199	0.0048812		0.182384		0.224199
META_334.1397_2975.0000	gamma-glutamyltryptophan	Peptide	Gamma-glutamyl Amino Acid	Unique to metabolon	0.0766266	0.0159041		0.0766266					-0.0103571
META_335.2955_6034.0000	docosadienoate (22:2n6)	Lipid	Polyunsaturated Fatty Acid (n3 and n6)	Unique to metabolon	0.749395	0.00469368		0.682237		0.749395
META_336.1401_1212.0000	N-acetylglucosaminylasparagine	Carbohydrate	Aminosugar Metabolism	Unique to metabolon	0.0178042	0.0167915		0.0119538					0.0178042
META_337.1427_3730.0000	X - 18899			Expected in NPC but unannotated	0.378282	0.0188424		0.0956335					0.378282
META_337.3112_6355.6000	erucate (22:1n9)	Lipid	Long Chain Fatty Acid	Unique to metabolon	0.651213	0.0125185		0.402936		0.651213
META_338.2319_1049.0000	X - 23680			Expected in NPC but unannotated	0.724249	0.010413		0.476263		0.724249
META_340.9019_1803.0000	X - 24804			Expected in NPC but unannotated	0.820708	0.00953783		0.124313					0.820708
META_341.2697_5200.9000	eicosanodioate	Lipid	Fatty Acid, Dicarboxylate	Expected in NPC but unannotated	0.344242	0.0139748		0.344242					0.326197
META_342.2632_1200.0000	X - 11540			Expected in NPC but unannotated	0.905107	0.00220113		0.69306		0.905107
META_342.3366_1482.0000	palmitoylcholine	Lipid	Fatty Acid Metabolism (Acyl Choline)	Expected in NPC but unannotated	0.0904795	0.0080043		0.0904795			0.0673986
META_344.1096_1391.0000	X - 24329			Expected in NPC but unannotated	0.0347352	0.0110902		0.0347352					-0.00470077
META_344.2795_1235.0000	laurylcarnitine (C12)	Lipid	Fatty Acid Metabolism(Acyl Carnitine)	Annotated in both	0.898425	0.00271048		0.589763		0.898425
META_348.0703_1013.0000	adenosine 5'-monophosphate (AMP)	Nucleotide	Purine Metabolism, Adenine containing	Unique to metabolon	0.0325057	0.00493561		0.0325057					0.0244837
META_349.0543_650.0000	inosine 5'-monophosphate (IMP)	Nucleotide	Purine Metabolism, (Hypo)Xanthine/Inosine containing	Unique to metabolon	0.0411795	0.0250268		0.0373324					0.0411795
META_349.2731_1627.0000	X - 23782			Expected in NPC but unannotated	0.717041	0.00570202		0.581875		0.717041
META_352.0852_4134.0000	X - 11452			Expected in NPC but unannotated	0.610158	0.0176883		0.0282005					0.610158
META_352.0866_4203.0000	X - 12231			Expected in NPC but unannotated	0.522915	0.019452		0.00299582					0.522915
META_352.1655_3325.0000	phenylalanyltryptophan	Peptide	Dipeptide	Expected in NPC but unannotated	0.381051	0.00936588		0.381051		0.274928
META_355.0740_2947.0000	cys-gly, oxidized	Amino Acid	Glutathione Metabolism	Expected in NPC but unannotated	0.202335	0.0129723		0.202335					0.156231
META_359.1863_4572.5000	cortisone	Lipid	Steroid	Annotated in both	-0.0144313	0.0105479		-0.0144313					-0.177053
META_361.2020_4713.2000	cortisol	Lipid	Steroid	Annotated in both	-0.0068044	0.00862655		-0.0068044					-0.0608962
META_365.2693_5200.0000	X - 17654			Expected in NPC but unannotated	0.360395	0.0161287		0.204746					0.360395
META_365.2694_5128.0000	X - 17653			Expected in NPC but unannotated	0.376782	0.0222016		0.21468					0.376782
META_365.2704_5163.0000	X - 11308			Expected in NPC but unannotated	0.631285	0.0141829		0.436843					0.631285
META_367.1499_2685.0000	C-glycosyltryptophan	Amino Acid	Tryptophan Metabolism	Expected in NPC but unannotated	0.0530937	0.0238996		0.0274556					0.0530937
META_367.1584_4745.0000	dehydroisoandrosterone sulfate (DHEA-S)	Lipid	Steroid	Annotated in both	0.337355	0.0232027		0.125538					0.337355
META_368.3523_1449.0000	oleoylcholine	Lipid	Fatty Acid Metabolism (Acyl Choline)	Expected in NPC but unannotated	0.11277	0.00898663		0.11277			0.0750495
META_369.1741_4500.0000	4-androsten-3beta,17beta-diol monosulfate (1)	Lipid	Steroid	Expected in NPC but unannotated	0.31059	0.0265517		0.190807					0.31059
META_369.1741_4500.0001	4-androsten-3beta,17beta-diol monosulfate (2)	Lipid	Steroid	Expected in NPC but unannotated	0.0801679	0.0271697		0.0720046					0.0801679
META_369.1741_4712.0000	4-androsten-3alpha,17alpha-diol monosulfate (2)	Lipid	Steroid	Expected in NPC but unannotated	0.200303	0.0102694		0.200303					0.199821
META_369.1741_4855.0000	epiandrosterone sulfate	Lipid	Steroid	Unique to metabolon	0.15781	0.00570069		0.15781					0.127236
META_369.1741_5022.0000	androsterone sulfate	Lipid	Steroid	Expected in NPC but unannotated	0.232844	0.020306		0.0951455					0.232844
META_369.1741_5180.0000	4-androsten-3alpha,17alpha-diol monosulfate (3)	Lipid	Steroid	Expected in NPC but unannotated	0.343584	0.022932		0.226872					0.343584
META_369.3010_5291.8000	docosadioate	Lipid	Fatty Acid, Dicarboxylate	Expected in NPC but unannotated	0.205728	0.0129957		0.205728					0.0972492
META_369.3515_2707.0000	cholesterol	Lipid	Sterol	Annotated in both	0.38342	0.0077624		0.38342	0.363517
META_370.2947_1316.0000	myristoleoylcarnitine (C14:1)*	Lipid	Fatty Acid Metabolism(Acyl Carnitine)	Expected in NPC but unannotated	0.891195	0.00276646		0.725853		0.891195
META_371.1897_4685.0000	5alpha-androstan-3beta,17beta-diol monosulfate (2)	Lipid	Steroid	Expected in NPC but unannotated	0.181729	0.0228485		0.153837					0.181729
META_371.1897_4925.0000	5alpha-androstan-3alpha,17beta-diol monosulfate (1)	Lipid	Steroid	Expected in NPC but unannotated	0.21728	0.0226595		0.155177					0.21728
META_372.3108_1350.0000	myristoylcarnitine (C14)	Lipid	Fatty Acid Metabolism(Acyl Carnitine)	Annotated in both	0.72435	0.00658441		0.471123		0.72435
META_380.2560_1375.0000	sphingosine 1-phosphate	Lipid	Sphingolipid Metabolism	Annotated in both	0.0974356	0.0135516		0.0974356					0.0236203
META_382.2716_1431.0000	sphinganine-1-phosphate	Lipid	Sphingolipid Metabolism	Unique to metabolon	0.0454256	0.022657		0.034002					0.0454256
META_383.1143_1832.4000	S-adenosylhomocysteine (SAH)	Amino Acid	Methionine, Cysteine, SAM and Taurine Metabolism	Annotated in both	0.0526303	0.0253821		0.0351225					0.0526303
META_383.1533_3871.0000	andro steroid monosulfate (1)*	Lipid	Steroid	Unique to metabolon	0.0827575	0.0198008		0.0336396					0.0827575
META_383.1533_4240.0000	16a-hydroxy DHEA 3-sulfate	Lipid	Steroid	Expected in NPC but unannotated	0.069645	0.00651018		0.069645					0.0248228
META_383.3672_2873.0000	campesterol	Lipid	Sterol	Unique to metabolon	0.145356	0.00935534		0.145356	0.0952827
META_385.1696_3921.0000	X - 21410			Expected in NPC but unannotated	0.0766532	0.00737889		0.0766532					0.0336729
META_387.1144_3092.0000	sucrose	Carbohydrate	Disaccharides and Oligosaccharides	Annotated in both	0.0487456	0.00741668		-0.00172741				0.0487456
META_387.1144_3329.4000	maltose	Carbohydrate	Glycogen Metabolism	Unique to metabolon	0.057251	0.00701478		0.057251					0.0275382
META_389.0928_2790.0000	X - 12822			Expected in NPC but unannotated	0.0786147	0.0114997		0.0786147					-0.0400301
META_390.3366_1390.0000	arachidonoylcholine	Lipid	Phospholipid Metabolism	Expected in NPC but unannotated	0.0889561	0.0147249		0.0712407			0.0889561
META_391.2853_5055.0000	ursodeoxycholate	Lipid	Secondary Bile Acid Metabolism	Unique to metabolon	0.0431276	0.00620276		0.0431276					0.0354885
META_391.2853_5264.0000	chenodeoxycholate	Lipid	Primary Bile Acid Metabolism	Unique to metabolon	0.100107	0.00516604		0.100107					0.0506596
META_391.2853_5294.0000	deoxycholate	Lipid	Secondary Bile Acid Metabolism	Annotated in both	0.120498	0.0222952		0.0555665					0.120498
META_391.2858_4822.0000	X - 21666			Expected in NPC but unannotated	0.00185006	0.0200851		-0.0164455					0.00185006
META_392.3523_1424.0000	dihomo-linolenoyl-choline	Lipid	Phospholipid Metabolism	Expected in NPC but unannotated	0.0052268	0.00452482		0.0052268			-0.0141642
META_395.1897_5100.0000	pregnenolone sulfate	Lipid	Steroid	Annotated in both	0.30052	0.0223606		0.0496417					0.30052
META_397.2054_5000.0000	pregn steroid monosulfate*	Lipid	Steroid	Expected in NPC but unannotated	0.385415	0.0214469		0.209615					0.385415
META_398.3264_1357.0000	palmitoleoylcarnitine (C16:1)*	Lipid	Fatty Acid Metabolism(Acyl Carnitine)	Expected in NPC but unannotated	0.835958	0.00345121		0.614336		0.835958
META_399.2210_5060.0000	5alpha-pregnan-3beta,20alpha-diol monosulfate (2)	Lipid	Steroid	Expected in NPC but unannotated	0.165669	0.0204843		0.113383					0.165669
META_399.2210_5180.0000	5alpha-pregnan-3beta,20beta-diol monosulfate (1)	Lipid	Steroid	Expected in NPC but unannotated	0.153023	0.0231314		0.0903145					0.153023
META_400.3421_1425.0000	palmitoylcarnitine (C16)	Lipid	Fatty Acid Metabolism(Acyl Carnitine)	Annotated in both	0.723469	0.00691137		0.428996		0.723469
META_407.2802_5046.0000	hyocholate	Lipid	Secondary Bile Acid Metabolism	Unique to metabolon	0.0129933	0.00517122		0.0129933					-0.00589481
META_407.2802_5165.0000	cholate	Lipid	Primary Bile Acid Metabolism	Unique to metabolon	0.103901	0.0172323		0.0906605					0.103901
META_409.2360_5600.0000	1-palmitoyl-GPA (16:0)	Lipid	Lysolipid	Unique to metabolon	0.229504	0.00640295		0.229504			0.076911
META_411.1269_2164.0000	N6-carbamoylthreonyladenosine	Nucleotide	Purine Metabolism, Adenine containing	Unique to metabolon	0.0641392	0.0146909		0.0641392					-0.0945405
META_411.1839_4448.0000	X - 24544			Expected in NPC but unannotated	0.184559	0.0250153		0.173213					0.184559
META_412.9654_5136.0000	X - 11305			Expected in NPC but unannotated	0.0455335	0.0105865		0.0455335					-0.0269418
META_414.3366_1378.0000	docosahexaenoylcholine	Lipid	Phospholipid Metabolism	Expected in NPC but unannotated	0.105219	0.00607717		0.105219			0.0603748
META_415.1970_3705.0000	X - 19141			Expected in NPC but unannotated	0.0555453	0.00835826		0.0555453					0.0482844
META_415.3217_5398.0000	3-hydroxy-5-cholestenoic acid	Lipid	Sterol	Expected in NPC but unannotated	0.129117	0.0114338		0.129117		0.0804204
META_416.3642_2384.0000	gamma-tocopherol/beta-tocopherol	Cofactors and Vitamins	Tocopherol Metabolism	Expected in NPC but unannotated	0.165487	0.0188858		0.151934					0.165487
META_424.3421_1430.0000	linoleoylcarnitine (C18:2)*	Lipid	Fatty Acid Metabolism(Acyl Carnitine)	Annotated in both	0.781237	0.00610456		0.442186		0.781237
META_426.3577_1423.0000	oleoylcarnitine (C18:1)	Lipid	Fatty Acid Metabolism(Acyl Carnitine)	Annotated in both	0.807794	0.00442436		0.512555		0.807794
META_427.0951_2465.0000	cysteine-glutathione disulfide	Amino Acid	Glutathione Metabolism	Unique to metabolon	0.117912	0.00961613		0.117912					0.0364713
META_427.2144_4800.0000	X - 12063			Expected in NPC but unannotated	0.264665	0.010318		0.264665					0.192026
META_428.3734_1485.0000	stearoylcarnitine (C18)	Lipid	Fatty Acid Metabolism(Acyl Carnitine)	Annotated in both	0.621208	0.00968712		0.445213		0.621208
META_429.3010_5288.1000	7-alpha-hydroxy-3-oxo-4-cholestenoate (7-Hoca)	Lipid	Sterol	Unique to metabolon	0.137087	0.0112725		0.0929256		0.137087
META_430.3781_2522.0000	alpha-tocopherol	Cofactors and Vitamins	Tocopherol Metabolism	Unique to metabolon	0.173005	0.00754995		0.0489779	0.173005
META_433.2360_5483.0000	1-linoleoyl-GPA (18:2)*	Lipid	Lysolipid	Unique to metabolon	0.394125	0.0169773		0.37224			0.394125
META_438.2979_1558.0000	1-(1-enyl-palmitoyl)-GPE (P-16:0)*	Lipid	Lysoplasmalogen	Expected in NPC but unannotated	0.417027	0.0109574		0.417027			0.344467
META_440.3135_1570.0000	1-palmityl-GPE (O-16:0)*	Lipid	Lyso-phospho-ether	Expected in NPC but unannotated	0.333964	0.0100479		0.333964			0.308924
META_445.3305_5343.0000	X - 11378			Expected in NPC but unannotated	0.561173	0.0143213		0.331506					0.561173
META_447.2756_4471.0000	X - 16935			Expected in NPC but unannotated	0.347121	0.0175667		0.154107					0.347121
META_448.3068_5033.0000	glycoursodeoxycholate	Lipid	Secondary Bile Acid Metabolism	Annotated in both	0.200803	0.0218633		0.1507					0.200803
META_448.3068_5236.1000	glycochenodeoxycholate	Lipid	Primary Bile Acid Metabolism	Unique to metabolon	0.542985	0.0238059		0.158933					0.542985
META_448.3068_5281.0000	glycodeoxycholate	Lipid	Secondary Bile Acid Metabolism	Annotated in both	0.388657	0.0171665		0.17834					0.388657
META_452.2771_1450.0000	1-palmitoleoyl-GPE (16:1)*	Lipid	Lysolipid	Expected in NPC but unannotated	0.693067	0.0129685		0.665468			0.693067
META_452.2782_5919.0000	2-palmitoyl-GPE (16:0)*	Lipid	Lysolipid	Expected in NPC but unannotated	0.445325	0.0099991		0.445325			0.336022
META_453.3226_5105.0000	X - 21339			Expected in NPC but unannotated	0.546521	0.0125731		0.38035					0.546521
META_454.2928_1544.0000	1-palmitoyl-GPE (16:0)	Lipid	Lysolipid	Annotated in both	0.69286	0.0130193		0.66685			0.69286
META_456.3315_1179.0000	X - 23756			Expected in NPC but unannotated	0.295304	0.00960589		0.283807		0.295304
META_457.2360_5499.0000	1-arachidonoyl-GPA (20:4)	Lipid	Lysolipid	Expected in NPC but unannotated	0.242848	0.0127921		0.187542			0.242848
META_462.1774_3991.0000	X - 01911			Expected in NPC but unannotated	0.473088	0.0191885		0.0509487					0.473088
META_464.1920_3316.0000	X - 21657			Expected in NPC but unannotated	0.388154	0.0200414		0.0362727					0.388154
META_464.3017_5163.0000	glycocholate	Lipid	Primary Bile Acid Metabolism	Annotated in both	0.515415	0.0237129		0.219379					0.515415
META_464.3136_1566.0000	1-(1-enyl-oleoyl)-GPE (P-18:1)*	Lipid	Lysoplasmalogen	Expected in NPC but unannotated	0.357666	0.0115008		0.357666			0.335767
META_465.2493_4915.0000	etiocholanolone glucuronide	Lipid	Steroid	Expected in NPC but unannotated	0.0259923	0.0075757		0.0259923					-0.0315462
META_465.2504_4968.0000	X - 22379			Expected in NPC but unannotated	0.263766	0.00842649		0.263766					0.189286
META_466.3292_1649.0000	1-(1-enyl-stearoyl)-GPE (P-18:0)*	Lipid	Lysoplasmalogen	Expected in NPC but unannotated	0.485533	0.0101285		0.485533			0.39781
META_467.3730_5319.0000	X - 11372			Expected in NPC but unannotated	0.723685	0.0110265		0.554382					0.723685
META_468.3084_1399.0000	2-myristoyl-GPC (14:0)*	Lipid	Lysolipid	Expected in NPC but unannotated	0.71743	0.0110664		0.664076			0.71743
META_468.3084_1428.0000	1-myristoyl-GPC (14:0)	Lipid	Lysolipid	Annotated in both	0.784474	0.00918271		0.735715			0.784474
META_476.2782_5813.0000	2-linoleoyl-GPE (18:2)*	Lipid	Lysolipid	Expected in NPC but unannotated	0.683473	0.00940305		0.524294			0.683473
META_478.2928_1482.0000	1-linoleoyl-GPE (18:2)*	Lipid	Lysolipid	Unique to metabolon	0.812523	0.00892566		0.671307			0.812523
META_478.2939_6000.0000	2-oleoyl-GPE (18:1)*	Lipid	Lysolipid	Expected in NPC but unannotated	0.468728	0.0157317		0.421497			0.468728
META_480.3084_1554.0000	1-oleoyl-GPE (18:1)	Lipid	Lysolipid	Unique to metabolon	0.72741	0.0141712		0.630565			0.72741
META_480.3095_6350.0000	2-stearoyl-GPE (18:0)*	Lipid	Lysolipid	Expected in NPC but unannotated	0.383641	0.00758476		0.383641			0.331314
META_480.3448_1547.0000	1-(1-enyl-palmitoyl)-GPC (P-16:0)*	Lipid	Lysoplasmalogen	Expected in NPC but unannotated	0.474202	0.011605		0.474202			0.427093
META_481.2434_4228.0000	X - 12846			Expected in NPC but unannotated	0.210473	0.0103497		0.210473					0.140101
META_482.3241_1474.0000	1-pentadecanoyl-GPC (15:0)*	Lipid	Lysolipid	Expected in NPC but unannotated	0.597447	0.0136635		0.452023			0.597447
META_482.3241_1626.0000	1-stearoyl-GPE (18:0)	Lipid	Lysolipid	Annotated in both	0.732123	0.0105944		0.667076			0.732123
META_482.3605_1573.0000	1-palmityl-GPC (O-16:0)	Lipid	Lyso-phospho-ether	Expected in NPC but unannotated	0.486593	0.0170401		0.482866			0.486593
META_485.1671_2350.0000	X - 24588			Expected in NPC but unannotated	0.105061	0.0141249		0.105061					0.0802318
META_494.3241_1450.0000	1-palmitoleoyl-GPC (16:1)*	Lipid	Lysolipid	Unique to metabolon	0.686756	0.0115849		0.627513			0.686756
META_495.2963_5145.0000	pregnanediol-3-glucuronide	Lipid	Steroid	Expected in NPC but unannotated	0.158239	0.0211335		0.104246					0.158239
META_496.3397_1525.0000	1-palmitoyl-GPC (16:0)	Lipid	Lysolipid	Annotated in both	0.64008	0.00852853		0.64008			0.63677
META_498.2894_5250.0000	taurochenodeoxycholate	Lipid	Primary Bile Acid Metabolism	Unique to metabolon	0.468392	0.023715		0.141126					0.468392
META_498.2894_5257.4000	taurodeoxycholate	Lipid	Secondary Bile Acid Metabolism	Unique to metabolon	0.329999	0.0189495		0.107272					0.329999
META_498.9300_5181.0000	X - 21658			Expected in NPC but unannotated	0.139097	0.0243162		0.121315					0.139097
META_498.9304_5217.0000	X - 21358			Expected in NPC but unannotated	0.0443831	0.0184681		0.0137236					0.0443831
META_500.2771_1408.0000	1-eicosapentaenoyl-GPE (20:5)*	Lipid	Lysolipid	Expected in NPC but unannotated	0.78671	0.0107029		0.570391			0.78671
META_500.2782_5793.0000	2-arachidonoyl-GPE (20:4)*	Lipid	Lysolipid	Expected in NPC but unannotated	0.350346	0.0126504		0.350346			0.310162
META_502.2928_1470.0000	1-arachidonoyl-GPE (20:4n6)*	Lipid	Lysolipid	Unique to metabolon	0.634516	0.0113109		0.572812			0.634516
META_502.2939_6032.0000	1-dihomo-linolenoyl-GPE (20:3n3 or 6)*	Lipid	Lysolipid	Expected in NPC but unannotated	0.395011	0.0148932		0.32052			0.395011
META_503.1617_812.0000	maltotriose	Carbohydrate	Glycogen Metabolism	Unique to metabolon	0.0967932	0.017304		0.0514452					0.0967932
META_505.2082_4449.0000	X - 11483			Expected in NPC but unannotated	0.00335917	0.00444931		0.00335917					0
META_506.3605_1547.0000	1-(1-enyl-oleoyl)-GPC (P-18:1)*	Lipid	Lysoplasmalogen	Expected in NPC but unannotated	0.428926	0.0110398		0.428926			0.352486
META_507.2222_4886.0000	X - 11299			Expected in NPC but unannotated	-0.0177048	0.00657833		-0.0177048
META_508.3761_1645.0000	1-(1-enyl-stearoyl)-GPC (P-18:0) *	Lipid	Lysoplasmalogen	Expected in NPC but unannotated	0.385268	0.0184349		0.377831			0.385268
META_510.3554_1566.0000	1-margaroyl-GPC (17:0)	Lipid	Lysolipid	Annotated in both	0.584614	0.0136108		0.54969			0.584614
META_510.3918_1653.0000	1-stearyl-GPC (O-18:0)*	Lipid	Lyso-phospho-ether	Expected in NPC but unannotated	0.418454	0.0112126		0.418454			0.355104
META_514.2843_5150.0000	taurocholate	Lipid	Primary Bile Acid Metabolism	Unique to metabolon	0.037183	0.0168589		-0.0404598					0.037183
META_518.3241_1422.0000	1-linolenoyl-GPC (18:3)*	Lipid	Lysolipid	Expected in NPC but unannotated	0.624185	0.00973061		0.624185			0.617983
META_520.3397_1465.0000	1-linoleoyl-GPC (18:2)	Lipid	Lysolipid	Unique to metabolon	0.687011	0.0110039		0.588239			0.687011
META_522.3554_1540.0000	1-oleoyl-GPC (18:1)	Lipid	Lysolipid	Unique to metabolon	0.605586	0.0146559		0.593191			0.605586
META_524.3710_1606.0000	1-stearoyl-GPC (18:0)	Lipid	Lysolipid	Annotated in both	0.64614	0.0121317		0.578239			0.64614
META_525.2705_4151.0000	X - 11470			Expected in NPC but unannotated	0.29091	0.00771066		0.29091					0.0948878
META_526.2928_1450.0000	1-docosahexaenoyl-GPE (22:6)*	Lipid	Lysolipid	Expected in NPC but unannotated	0.659894	0.015817		0.554595			0.659894
META_537.4156_5341.0000	X - 11880			Expected in NPC but unannotated	0.702924	0.0106281		0.554565					0.702924
META_538.3867_1756.0000	1-nonadecanoyl-GPC (19:0)	Lipid	Lysolipid	Expected in NPC but unannotated	0.535582	0.0151986		0.513759			0.535582
META_538.5193_2893.0000	N-palmitoyl-sphingosine (d18:1/16:0)	Lipid	Sphingolipid Metabolism	Annotated in both	0.421677	0.00865109		0.391461	0.421677
META_539.2493_4185.0000	X - 12844			Expected in NPC but unannotated	0.302535	0.00846226		0.302535					0.0842353
META_539.2500_4697.0000	X - 17340			Expected in NPC but unannotated	0.252028	0.0087487		0.252028					0.131219
META_540.5350_3090.0000	N-palmitoyl-sphinganine (d18:0/16:0)	Lipid	Sphingolipid Metabolism	Unique to metabolon	0.434141	0.0109641		0.434141			0.314667
META_541.2647_4678.0000	X - 15492			Expected in NPC but unannotated	0.283695	0.0106585		0.283695					0.162795
META_541.2652_3972.0000	X - 11444			Expected in NPC but unannotated	0.518459	0.00785805		0.518459					0.295192
META_541.2655_4098.0000	X - 17357			Expected in NPC but unannotated	0.241204	0.0100081		0.241204					0.130676
META_541.2659_4606.0000	X - 17359			Expected in NPC but unannotated	0.199476	0.0107763		0.199476					0.174041
META_542.3241_1395.0000	1-eicosapentaenoyl-GPC (20:5)*	Lipid	Lysolipid	Expected in NPC but unannotated	0.746665	0.0128032		0.62626			0.746665
META_544.3397_1460.0000	1-arachidonoyl-GPC (20:4n6)*	Lipid	Lysolipid	Unique to metabolon	0.590027	0.0123188		0.590027			0.571113
META_546.3554_1520.0000	1-dihomo-linolenoyl-GPC (20:3n3 or 6)*	Lipid	Lysolipid	Unique to metabolon	0.584958	0.0158994		0.4061			0.584958
META_548.3710_1577.0000	1-dihomo-linoleoyl-GPC (20:2)*	Lipid	Lysolipid	Unique to metabolon	0.386832	0.0164949		0.362583			0.386832
META_550.3867_1630.0000	1-eicosenoyl-GPC (20:1)*	Lipid	Lysolipid	Expected in NPC but unannotated	0.427882	0.0180341		0.36201			0.427882
META_552.4023_1706.0000	1-arachidoyl-GPC (20:0)	Lipid	Lysolipid	Annotated in both	0.537456	0.0187143		0.464935			0.537456
META_552.4323_2522.0000	X - 23765			Expected in NPC but unannotated	0.310646	0.020359		0.118739					0.310646
META_566.5506_3392.0000	N-stearoyl-sphingosine (d18:1/18:0)*	Lipid	Sphingolipid Metabolism	Annotated in both	0.665753	0.00911177		0.522974	0.665753
META_567.3187_4819.0000	X - 11491			Expected in NPC but unannotated	0.0285984	0.022512		-0.0545143					0.0285984
META_568.3256_5720.0000	2-palmitoleoyl-GPC (16:1)*	Lipid	Lysolipid	Expected in NPC but unannotated	0.411151	0.00982376		0.36898			0.411151
META_568.3397_1455.0000	1-docosahexaenoyl-GPC (22:6)*	Lipid	Lysolipid	Unique to metabolon	0.621419	0.0122033		0.589021			0.621419
META_568.4279_1916.0000	X - 23749			Expected in NPC but unannotated	0.264073	0.0240794		0.157329					0.264073
META_570.3412_6215.0000	2-palmitoyl-GPC (16:0)*	Lipid	Lysolipid	Annotated in both	0.252147	0.00729245		0.252147			0.238745
META_570.3554_1462.0000	1-docosapentaenoyl-GPC (22:5n3)*	Lipid	Lysolipid	Expected in NPC but unannotated	0.446383	0.0173924		0.420186			0.446383
META_571.2888_5564.0000	1-palmitoyl-GPI (16:0)	Lipid	Lysolipid	Unique to metabolon	0.276339	0.0055257		0.276339			0.213234
META_572.3710_1512.0000	1-adrenoyl-GPC (22:4)*	Lipid	Lysolipid	Expected in NPC but unannotated	0.450484	0.0121912		0.450484			0.425935
META_578.4180_1675.0000	1-erucoyl-GPC (22:1)*	Lipid	Lysolipid	Expected in NPC but unannotated	0.4382	0.0118004		0.399182			0.4382
META_580.4336_1785.0000	1-behenoyl-GPC (22:0)	Lipid	Lysolipid	Expected in NPC but unannotated	0.271687	0.0190543		0.268866			0.271687
META_583.2551_1016.0000	biliverdin	Cofactors and Vitamins	Hemoglobin and Porphyrin Metabolism	Annotated in both	0.693201	0.0147382		0.0960039					0.693201
META_583.2562_4294.0000	bilirubin (E,E)*	Cofactors and Vitamins	Hemoglobin and Porphyrin Metabolism	Expected in NPC but unannotated	0.642186	0.0172039		0.181064					0.642186
META_584.3576_6666.0000	X - 21662			Expected in NPC but unannotated	0.304374	0.0144761		0.304374			0.295558
META_585.2707_1270.0000	bilirubin (E,Z or Z,E)*	Cofactors and Vitamins	Hemoglobin and Porphyrin Metabolism	Expected in NPC but unannotated	0.644823	0.0143773		0.0256933					0.644823
META_585.2707_1840.0000	bilirubin (Z,Z)	Cofactors and Vitamins	Hemoglobin and Porphyrin Metabolism	Annotated in both	0.748334	0.0138193		-0.00504718					0.748334
META_594.3412_6013.2000	2-linoleoyl-GPC (18:2)*	Lipid	Lysolipid	Expected in NPC but unannotated	0.509627	0.0128746		0.482832			0.509627
META_595.2888_5494.0000	1-linoleoyl-GPI (18:2)*	Lipid	Lysolipid	Expected in NPC but unannotated	0.358145	0.00822999		0.358145			0.29309
META_596.3569_6150.0000	2-oleoyl-GPC (18:1)*	Lipid	Lysolipid	Unique to metabolon	0.487249	0.0116587		0.43713			0.487249
META_597.3045_5599.0000	1-oleoyl-GPI (18:1)*	Lipid	Lysolipid	Expected in NPC but unannotated	0.343116	0.00887666		0.343116			0.266495
META_601.3347_1700.0000	1-stearoyl-GPI (18:0)	Lipid	Lysolipid	Unique to metabolon	0.0589427	0.0060382		0.0589427			0.0408952
META_608.4649_1907.0000	1-lignoceroyl-GPC (24:0)	Lipid	Lysolipid	Expected in NPC but unannotated	0.377153	0.0105015		0.377153			0.313756
META_608.5248_2664.0000	palmitoleoyl-linoleoyl-glycerol (16:1/18:2) [1]*	Lipid	Diacylglycerol	Expected in NPC but unannotated	0.834934	0.0113127		0.724512				0.834934
META_608.5248_2733.0000	diacylglycerol (16:1/18:2 [2], 16:0/18:3 [1])*	Lipid	Diacylglycerol	Expected in NPC but unannotated	0.809798	0.00375027		0.796079				0.809798
META_610.5405_3080.0000	palmitoyl-linoleoyl-glycerol (16:0/18:2) [1]*	Lipid	Diacylglycerol	Unique to metabolon	0.774438	0.00525749		0.774438				0.764383
META_610.5405_3197.0000	palmitoyl-linoleoyl-glycerol (16:0/18:2) [2]*	Lipid	Diacylglycerol	Expected in NPC but unannotated	0.865304	0.00323107		0.814707				0.865304
META_612.5561_3562.0000	palmitoyl-oleoyl-glycerol (16:0/18:1) [1]*	Lipid	Diacylglycerol	Expected in NPC but unannotated	0.770642	0.00337414		0.758244				0.770642
META_612.5561_3695.0000	palmitoyl-oleoyl-glycerol (16:0/18:1) [2]*	Lipid	Diacylglycerol	Expected in NPC but unannotated	0.893109	0.00240583		0.820759				0.893109
META_616.1762_1124.0000	heme	Cofactors and Vitamins	Hemoglobin and Porphyrin Metabolism	Unique to metabolon	0.114832	0.0128175		0.0568301					0.114832
META_618.3412_5965.0000	2-arachidonoyl-GPC (20:4)*	Lipid	Lysolipid	Unique to metabolon	0.457444	0.0168105		0.380241			0.457444
META_619.2888_5482.0000	1-arachidonoyl-GPI (20:4)*	Lipid	Lysolipid	Unique to metabolon	0.178473	0.0109839		0.178473			0.150974
META_626.8673_1800.0000	X - 24806			Expected in NPC but unannotated	0.738363	0.0106828		0.0851916					0.738363
META_634.5405_2689.0000	linoleoyl-linoleoyl-glycerol (18:2/18:2) [1]*	Lipid	Diacylglycerol	Expected in NPC but unannotated	0.879321	0.00280873		0.823816				0.879321
META_634.5405_3015.0000	palmitoyl-arachidonoyl-glycerol (16:0/20:4) [2]*	Lipid	Diacylglycerol	Expected in NPC but unannotated	0.614263	0.00758334		0.517505				0.614263
META_636.5561_3115.0000	oleoyl-linoleoyl-glycerol (18:1/18:2) [1]	Lipid	Diacylglycerol	Expected in NPC but unannotated	0.902012	0.00246995		0.865027				0.902012
META_636.5561_3223.0000	oleoyl-linoleoyl-glycerol (18:1/18:2) [2]	Lipid	Diacylglycerol	Expected in NPC but unannotated	0.897165	0.00347756		0.844313				0.897165
META_638.5718_3571.0000	oleoyl-oleoyl-glycerol (18:1/18:1) [1]*	Lipid	Diacylglycerol	Expected in NPC but unannotated	0.872086	0.00822067		0.821917				0.872086
META_638.5718_3695.0000	oleoyl-oleoyl-glycerol (18:1/18:1) [2]*	Lipid	Diacylglycerol	Expected in NPC but unannotated	0.865826	0.00311466		0.770794				0.865826
META_658.5405_2566.0000	linoleoyl-arachidonoyl-glycerol (18:2/20:4) [1]*	Lipid	Diacylglycerol	Expected in NPC but unannotated	0.669258	0.00817821		0.669258				0.630202
META_658.5405_2624.0000	linoleoyl-arachidonoyl-glycerol (18:2/20:4) [2]*	Lipid	Diacylglycerol	Expected in NPC but unannotated	0.63059	0.00970164		0.608715				0.63059
META_660.5561_2907.0000	oleoyl-arachidonoyl-glycerol (18:1/20:4) [1]*	Lipid	Diacylglycerol	Expected in NPC but unannotated	0.707814	0.00579444		0.689868				0.707814
META_660.5561_2990.0000	oleoyl-arachidonoyl-glycerol (18:1/20:4) [2]*	Lipid	Diacylglycerol	Expected in NPC but unannotated	0.6987	0.00824409		0.6987				0.648015
META_661.5263_2172.0000	X - 24106			Expected in NPC but unannotated	0.488911	0.00787599		0.466749	0.488911
META_673.5279_1860.0000	sphingomyelin (d18:2/14:0, d18:1/14:1)*	Lipid	Sphingolipid Metabolism	Expected in NPC but unannotated	0.701756	0.00619767		0.622743	0.701756
META_675.5435_1998.0000	sphingomyelin (d18:1/14:0, d16:1/16:0)*	Lipid	Sphingolipid Metabolism	Expected in NPC but unannotated	0.665416	0.00783916		0.634857	0.665416
META_677.5592_2060.0000	myristoyl dihydrosphingomyelin (d18:0/14:0)*	Lipid	Sphingolipid Metabolism	Expected in NPC but unannotated	0.597259	0.0103511		0.597259	0.596056
META_678.5068_1972.0000	phosphatidylcholine (14:0/14:0, 16:0/12:0)	Lipid	Phospholipid Metabolism	Expected in NPC but unannotated	0.739004	0.0133038		0.73805			0.739004
META_682.5405_2468.0000	linoleoyl-docosahexaenoyl-glycerol (18:2/22:6) [2]*	Lipid	Diacylglycerol	Expected in NPC but unannotated	0.609278	0.00931372		0.609278					0.442522
META_689.5592_2082.0000	sphingomyelin (d18:1/15:0, d16:1/17:0)*	Lipid	Sphingolipid Metabolism	Expected in NPC but unannotated	0.72196	0.00908999		0.686731	0.72196
META_690.5432_2220.0000	1-(1-enyl-palmitoyl)-2-myristoyl-GPC (P-16:0/14:0)*	Lipid	Plasmalogen	Expected in NPC but unannotated	0.510774	0.0105557		0.510774	0.414436
META_700.5275_2351.0000	1-(1-enyl-palmitoyl)-2-linoleoyl-GPE (P-16:0/18:2)*	Lipid	Plasmalogen	Expected in NPC but unannotated	0.644701	0.0128128		0.572077			0.644701
META_700.5721_2623.0000	glycosyl-N-palmitoyl-sphingosine (d18:1/16:0)	Lipid	Sphingolipid Metabolism	Expected in NPC but unannotated	0.438118	0.011154		0.390177	0.438118
META_701.5592_2002.0000	sphingomyelin (d18:2/16:0, d18:1/16:1)*	Lipid	Sphingolipid Metabolism	Expected in NPC but unannotated	0.613421	0.00879457		0.547992	0.613421
META_702.5432_2600.0000	1-(1-enyl-palmitoyl)-2-oleoyl-GPE (P-16:0/18:1)*	Lipid	Plasmalogen	Expected in NPC but unannotated	0.515471	0.0124078		0.515471			0.491428
META_703.5748_2168.0000	palmitoyl sphingomyelin (d18:1/16:0)	Lipid	Sphingolipid Metabolism	Expected in NPC but unannotated	0.711079	0.00634115		0.637088	0.711079
META_705.5905_2290.0000	palmitoyl dihydrosphingomyelin (d18:0/16:0)*	Lipid	Sphingolipid Metabolism	Expected in NPC but unannotated	0.652194	0.0111129		0.550615	0.652194
META_706.5381_2147.0000	1-myristoyl-2-palmitoyl-GPC (14:0/16:0)	Lipid	Phospholipid Metabolism	Expected in NPC but unannotated	0.841092	0.00507139		0.841092			0.802669
META_714.4667_1518.0000	X - 24027			Expected in NPC but unannotated	0.446243	0.00945681		0.407948				0.446243
META_716.5224_2275.0000	1-palmitoyl-2-linoleoyl-GPE (16:0/18:2)	Lipid	Phospholipid Metabolism	Unique to metabolon	0.882832	0.00874059		0.828167			0.882832
META_716.5588_2218.0000	1-(1-enyl-palmitoyl)-2-palmitoleoyl-GPC (P-16:0/16:1)*	Lipid	Plasmalogen	Expected in NPC but unannotated	0.504813	0.0113356		0.504813	0.43355
META_717.5905_2312.0000	sphingomyelin (d18:1/17:0, d17:1/18:0, d19:1/16:0)	Lipid	Sphingolipid Metabolism	Expected in NPC but unannotated	0.71125	0.00922574		0.69854	0.71125
META_718.5381_2509.0000	1-palmitoyl-2-oleoyl-GPE (16:0/18:1)	Lipid	Phospholipid Metabolism	Unique to metabolon	0.793707	0.0063171		0.793707			0.778767
META_718.5745_2454.0000	1-(1-enyl-palmitoyl)-2-palmitoyl-GPC (P-16:0/16:0)*	Lipid	Plasmalogen	Expected in NPC but unannotated	0.468616	0.0116746		0.468616	0.4019
META_719.5691_2128.0000	X - 24870			Expected in NPC but unannotated	0.527871	0.00953758		0.527871	0.509379
META_720.5901_2415.0000	1-palmityl-2-palmitoyl-GPC (O-16:0/16:0)*	Lipid	Phospholipid Metabolism	Expected in NPC but unannotated	0.495539	0.014355		0.495539	0.463776
META_724.5275_2270.0000	1-(1-enyl-palmitoyl)-2-arachidonoyl-GPE (P-16:0/20:4)*	Lipid	Plasmalogen	Expected in NPC but unannotated	0.727964	0.0120275		0.592227			0.727964
META_728.5588_2633.0000	1-(1-enyl-stearoyl)-2-linoleoyl-GPE (P-18:0/18:2)*	Lipid	Plasmalogen	Expected in NPC but unannotated	0.648743	0.013434		0.6328			0.648743
META_728.6035_3053.0000	glycosyl-N-stearoyl-sphingosine (d18:1/18:0)	Lipid	Sphingolipid Metabolism	Expected in NPC but unannotated	0.492672	0.0117109		0.366559	0.492672
META_729.5905_2167.0000	sphingomyelin (d18:1/18:1, d18:2/18:0)	Lipid	Sphingolipid Metabolism	Expected in NPC but unannotated	0.802526	0.00727073		0.545969	0.802526
META_730.5381_1976.0000	1-myristoyl-2-linoleoyl-GPC (14:0/18:2)*	Lipid	Phospholipid Metabolism	Expected in NPC but unannotated	0.70984	0.0128231		0.674812			0.70984
META_730.5745_2950.0000	1-(1-enyl-stearoyl)-2-oleoyl-GPE (P-18:0/18:1)	Lipid	Plasmalogen	Expected in NPC but unannotated	0.534766	0.019049		0.533552			0.534766
META_731.6061_2400.0000	stearoyl sphingomyelin (d18:1/18:0)	Lipid	Sphingolipid Metabolism	Annotated in both	0.795618	0.00729555		0.706011	0.795618
META_732.5537_2160.0000	1-palmitoyl-2-palmitoleoyl-GPC (16:0/16:1)*	Lipid	Phospholipid Metabolism	Expected in NPC but unannotated	0.858906	0.00862529		0.821267			0.858906
META_734.5694_2365.0000	1,2-dipalmitoyl-GPC (16:0/16:0)	Lipid	Phospholipid Metabolism	Annotated in both	0.528497	0.0107224		0.528497			0.398505
META_738.5068_2065.0000	1-palmitoyl-2-eicosapentaenoyl-GPE (16:0/20:5)*	Lipid	Phospholipid Metabolism	Expected in NPC but unannotated	0.793275	0.0104552		0.713193			0.793275
META_740.5224_2198.0000	1-palmitoyl-2-arachidonoyl-GPE (16:0/20:4)*	Lipid	Phospholipid Metabolism	Unique to metabolon	0.806095	0.0105511		0.753148			0.806095
META_742.5745_2226.0000	1-(1-enyl-palmitoyl)-2-linoleoyl-GPC (P-16:0/18:2)*	Lipid	Plasmalogen	Expected in NPC but unannotated	0.524558	0.0143063		0.520834	0.524558
META_744.5537_2057.0000	1-pentadecanoyl-2-linoleoyl-GPC (15:0/18:2)*	Lipid	Phospholipid Metabolism	Expected in NPC but unannotated	0.620318	0.0188617		0.591464			0.620318
META_744.5537_2522.0000	1-stearoyl-2-linoleoyl-GPE (18:0/18:2)*	Lipid	Phospholipid Metabolism	Expected in NPC but unannotated	0.838828	0.00916254		0.833463			0.838828
META_744.5901_2200.0000	1-palmityl-2-linoleoyl-GPC (O-16:0/18:2)*	Lipid	Phospholipid Metabolism	Expected in NPC but unannotated	0.546015	0.0122797		0.546015	0.416085
META_744.5901_2443.0000	1-(1-enyl-palmitoyl)-2-oleoyl-GPC (P-16:0/18:1)*	Lipid	Plasmalogen	Expected in NPC but unannotated	0.642504	0.00798783		0.642504	0.588795
META_746.5694_2224.0000	phosphatidylcholine (15:0/18:1, 17:0/16:1)*	Lipid	Phospholipid Metabolism	Expected in NPC but unannotated	0.656087	0.012811		0.640158			0.656087
META_746.5694_2858.0000	1-stearoyl-2-oleoyl-GPE (18:0/18:1)	Lipid	Phospholipid Metabolism	Expected in NPC but unannotated	0.803406	0.00418779		0.803406			0.711192
META_746.6058_2456.0000	1-palmityl-2-oleoyl-GPC (O-16:0/18:1)*	Lipid	Phospholipid Metabolism	Expected in NPC but unannotated	0.567126	0.0122338		0.567126	0.48809
META_748.5275_2181.0000	1-(1-enyl-palmitoyl)-2-docosahexaenoyl-GPE (P-16:0/22:6)*	Lipid	Plasmalogen	Expected in NPC but unannotated	0.769217	0.0116068		0.717008			0.769217
META_748.6214_2548.0000	1-palmityl-2-stearoyl-GPC (O-16:0/18:0)*	Lipid	Phospholipid Metabolism	Annotated in both	0.518859	0.00816355		0.426564	0.518859
META_752.5588_2511.0000	1-(1-enyl-stearoyl)-2-arachidonoyl-GPE (P-18:0/20:4)*	Lipid	Plasmalogen	Unique to metabolon	0.696071	0.0141408		0.60889			0.696071
META_754.5381_1914.0000	1-myristoyl-2-arachidonoyl-GPC (14:0/20:4)*	Lipid	Phospholipid Metabolism	Expected in NPC but unannotated	0.733306	0.0112588		0.699632			0.733306
META_754.5745_2669.0000	1-(1-enyl-stearoyl)-2-dihomo-linolenoyl-GPE (P-18:0/20:3)*	Lipid	Plasmalogen	Expected in NPC but unannotated	0.374755	0.0174534		0.361128			0.374755
META_757.6218_2383.0000	sphingomyelin (d18:1/20:1, d18:2/20:0)*	Lipid	Sphingolipid Metabolism	Expected in NPC but unannotated	0.821188	0.00662839		0.578509	0.821188
META_758.5694_2160.0000	1-palmitoyl-2-linoleoyl-GPC (16:0/18:2)	Lipid	Phospholipid Metabolism	Expected in NPC but unannotated	0.630803	0.0140406		0.60449			0.630803
META_759.6375_2685.0000	sphingomyelin (d18:1/20:0, d16:1/22:0)*	Lipid	Sphingolipid Metabolism	Expected in NPC but unannotated	0.662317	0.00867002		0.573805	0.662317
META_76.0393_1375.0000	glycine	Amino Acid	Glycine, Serine and Threonine Metabolism	Annotated in both	0.15832	0.0103865		0.15832					0.0402329
META_76.0756_2100.0000	trimethylamine N-oxide	Lipid	Phospholipid Metabolism	Annotated in both	0.117035	0.0104246		0.117035					0.00548132
META_760.5850_2358.0000	1-palmitoyl-2-oleoyl-GPC (16:0/18:1)	Lipid	Phospholipid Metabolism	Expected in NPC but unannotated	0.741214	0.0134844		0.679047			0.741214
META_762.6007_2653.0000	1-palmitoyl-2-stearoyl-GPC (16:0/18:0)	Lipid	Phospholipid Metabolism	Expected in NPC but unannotated	0.403983	0.0160756		0.359249			0.403983
META_764.5224_2119.0000	1-palmitoyl-2-docosahexaenoyl-GPE (16:0/22:6)*	Lipid	Phospholipid Metabolism	Unique to metabolon	0.74927	0.0100677		0.70997			0.74927
META_766.5745_2154.0000	1-(1-enyl-palmitoyl)-2-arachidonoyl-GPC (P-16:0/20:4)*	Lipid	Plasmalogen	Expected in NPC but unannotated	0.663625	0.0128643		0.463121			0.663625
META_768.5537_1988.0000	1-pentadecanoyl-2-arachidonoyl-GPC (15:0/20:4)*	Lipid	Phospholipid Metabolism	Expected in NPC but unannotated	0.656969	0.0149649		0.291374			0.656969
META_768.5537_2424.0000	1-stearoyl-2-arachidonoyl-GPE (18:0/20:4)	Lipid	Phospholipid Metabolism	Expected in NPC but unannotated	0.804543	0.00930577		0.734054			0.804543
META_768.5901_2183.0000	1-palmityl-2-arachidonoyl-GPC (O-16:0/20:4)*	Lipid	Phospholipid Metabolism	Expected in NPC but unannotated	0.624934	0.0120457		0.48889			0.624934
META_770.5694_2567.0000	1-stearoyl-2-dihomo-linolenoyl-GPE (18:0/20:3n3 or 6)*	Lipid	Phospholipid Metabolism	Expected in NPC but unannotated	0.82676	0.00946805		0.743303			0.82676
META_770.6058_2461.0000	1-(1-enyl-stearoyl)-2-linoleoyl-GPC (P-18:0/18:2)*	Lipid	Plasmalogen	Expected in NPC but unannotated	0.498911	0.0124883		0.498911	0.474645
META_772.5850_2242.0000	1-margaroyl-2-linoleoyl-GPC (17:0/18:2)*	Lipid	Phospholipid Metabolism	Expected in NPC but unannotated	0.551341	0.0177766		0.541455			0.551341
META_772.6214_2724.0000	1-(1-enyl-stearoyl)-2-oleoyl-GPC (P-18:0/18:1)	Lipid	Plasmalogen	Expected in NPC but unannotated	0.542205	0.00929856		0.542205	0.537365
META_773.6531_2793.0000	sphingomyelin (d18:1/21:0, d17:1/22:0, d16:1/23:0)*	Lipid	Sphingolipid Metabolism	Expected in NPC but unannotated	0.61579	0.00724044		0.604703	0.61579
META_774.5432_2112.0000	1-(1-enyl-oleoyl)-2-docosahexaenoyl-GPE (P-18:1/22:6)*	Lipid	Plasmalogen	Expected in NPC but unannotated	0.792474	0.00900835		0.639972			0.792474
META_774.6007_2450.0000	1-margaroyl-2-oleoyl-GPC (17:0/18:1)*	Lipid	Phospholipid Metabolism	Expected in NPC but unannotated	0.488264	0.0160518		0.456538			0.488264
META_775.6794_4808.0000	thyroxine	Amino Acid	Phenylalanine and Tyrosine Metabolism	Unique to metabolon	0.0594564	0.0100781		0.0594564					-0.00969751
META_776.5588_2401.0000	1-(1-enyl-stearoyl)-2-docosahexaenoyl-GPE (P-18:0/22:6)*	Lipid	Plasmalogen	Expected in NPC but unannotated	0.759959	0.0104117		0.686104			0.759959
META_778.5381_1859.0000	1-myristoyl-2-docosahexaenoyl-GPC (14:0/22:6)*	Lipid	Phospholipid Metabolism	Expected in NPC but unannotated	0.716942	0.00959463		0.690929			0.716942
META_778.5745_2500.0000	1-(1-enyl-stearoyl)-2-docosapentaenoyl-GPE (P-18:0/22:5n3)*	Lipid	Plasmalogen	Expected in NPC but unannotated	0.486772	0.017694		0.441875			0.486772
META_780.5537_1939.0000	1-linoleoyl-2-linolenoyl-GPC (18:2/18:3)*	Lipid	Phospholipid Metabolism	Expected in NPC but unannotated	0.409642	0.0156798		0.370909			0.409642
META_780.5537_1989.0000	1-palmitoyl-2-eicosapentaenoyl-GPC (16:0/20:5)*	Lipid	Phospholipid Metabolism	Expected in NPC but unannotated	0.797544	0.0100016		0.720745			0.797544
META_782.5694_2006.0000	1,2-dilinoleoyl-GPC (18:2/18:2)	Lipid	Phospholipid Metabolism	Expected in NPC but unannotated	0.620546	0.0130077		0.604258			0.620546
META_782.5694_2091.0000	1-palmitoyl-2-arachidonoyl-GPC (16:0/20:4n6)	Lipid	Phospholipid Metabolism	Expected in NPC but unannotated	0.66472	0.0110595		0.569939			0.66472
META_785.6531_2666.0000	sphingomyelin (d18:1/22:1, d18:2/22:0, d16:1/24:1)*	Lipid	Sphingolipid Metabolism	Expected in NPC but unannotated	0.632206	0.00807357		0.608684	0.632206
META_786.6007_2380.0000	1-stearoyl-2-linoleoyl-GPC (18:0/18:2)*	Lipid	Phospholipid Metabolism	Expected in NPC but unannotated	0.630919	0.0133632		0.549772			0.630919
META_787.6687_3083.0000	behenoyl sphingomyelin (d18:1/22:0)*	Lipid	Sphingolipid Metabolism	Expected in NPC but unannotated	0.604935	0.00793179		0.53618	0.604935
META_788.6163_2644.0000	1-stearoyl-2-oleoyl-GPC (18:0/18:1)	Lipid	Phospholipid Metabolism	Expected in NPC but unannotated	0.694771	0.0100067		0.619342			0.694771
META_789.6844_3150.0000	behenoyl dihydrosphingomyelin (d18:0/22:0)*	Lipid	Sphingolipid Metabolism	Expected in NPC but unannotated	0.649141	0.0120082		0.491339	0.649141
META_790.5745_2041.0000	1-(1-enyl-palmitoyl)-2-docosahexaenoyl-GPC (P-16:0/22:6)*	Lipid	Plasmalogen	Expected in NPC but unannotated	0.723491	0.0119915		0.649134			0.723491
META_792.5537_1925.0000	1-pentadecanoyl-2-docosahexaenoyl-GPC (15:0/22:6)*	Lipid	Phospholipid Metabolism	Expected in NPC but unannotated	0.730992	0.0107954		0.688874			0.730992
META_792.5537_2317.0000	1-stearoyl-2-docosahexaenoyl-GPE (18:0/22:6)*	Lipid	Phospholipid Metabolism	Unique to metabolon	0.672918	0.0141127		0.666887			0.672918
META_794.6058_2350.0000	1-(1-enyl-stearoyl)-2-arachidonoyl-GPC (P-18:0/20:4)	Lipid	Plasmalogen	Expected in NPC but unannotated	0.448925	0.0151171		0.364622			0.448925
META_796.5850_2165.0000	1-margaroyl-2-arachidonoyl-GPC (17:0/20:4)*	Lipid	Phospholipid Metabolism	Expected in NPC but unannotated	0.724828	0.0101323		0.498326			0.724828
META_796.6214_2378.0000	1-stearyl-2-arachidonoyl-GPC (O-18:0/20:4)*	Lipid	Phospholipid Metabolism	Expected in NPC but unannotated	0.389901	0.0179031		0.331229			0.389901
META_799.6686_2845.0000	sphingomyelin (d18:2/23:0, d18:1/23:1, d17:1/24:1)*	Lipid	Sphingolipid Metabolism	Expected in NPC but unannotated	0.634336	0.00624379		0.618445	0.634336
META_801.6844_3200.0000	tricosanoyl sphingomyelin (d18:1/23:0)*	Lipid	Sphingolipid Metabolism	Expected in NPC but unannotated	0.648531	0.0076116		0.597793	0.648531
META_806.5694_1969.0000	1-linoleoyl-2-arachidonoyl-GPC (18:2/20:4n6)*	Lipid	Phospholipid Metabolism	Expected in NPC but unannotated	0.458316	0.0189594		0.41322			0.458316
META_806.5694_2023.0000	1-palmitoyl-2-docosahexaenoyl-GPC (16:0/22:6)	Lipid	Phospholipid Metabolism	Expected in NPC but unannotated	0.77402	0.00974423		0.693521			0.77402
META_808.5850_2100.0000	phosphatidylcholine (16:0/22:5n3, 18:1/20:4)*	Lipid	Phospholipid Metabolism	Expected in NPC but unannotated	0.220663	0.01367		0.148008			0.220663
META_810.6007_2300.0000	1-stearoyl-2-arachidonoyl-GPC (18:0/20:4)	Lipid	Phospholipid Metabolism	Expected in NPC but unannotated	0.69047	0.0134197		0.513449			0.69047
META_811.6686_2635.0000	sphingomyelin (d18:2/24:1, d18:1/24:2)*	Lipid	Sphingolipid Metabolism	Expected in NPC but unannotated	0.717209	0.00702636		0.591086	0.717209
META_812.6163_2384.0000	1-stearoyl-2-dihomo-linolenoyl-GPC (18:0/20:3n3 or 6)*	Lipid	Phospholipid Metabolism	Expected in NPC but unannotated	0.61668	0.0136317		0.437196			0.61668
META_813.6844_3033.0000	sphingomyelin (d18:1/24:1, d18:2/24:0)*	Lipid	Sphingolipid Metabolism	Expected in NPC but unannotated	0.487433	0.00862428		0.464094	0.487433
META_814.6320_2639.0000	phosphatidylcholine (18:0/20:2, 20:0/18:2)*	Lipid	Phospholipid Metabolism	Expected in NPC but unannotated	0.641096	0.0147405		0.519239			0.641096
META_815.7000_3437.0000	lignoceroyl sphingomyelin (d18:1/24:0)	Lipid	Sphingolipid Metabolism	Expected in NPC but unannotated	0.679503	0.00835861		0.550125	0.679503
META_818.6058_2235.0000	1-(1-enyl-stearoyl)-2-docosahexaenoyl-GPC (P-18:0/22:6)*	Lipid	Plasmalogen	Expected in NPC but unannotated	0.713951	0.0111305		0.661433			0.713951
META_822.6371_2358.0000	1-stearyl-2-docosapentaenoyl-GPC (O-18:0/22:5n3)*	Lipid	Phospholipid Metabolism	Expected in NPC but unannotated	0.51102	0.0148685		0.408814			0.51102
META_83.0220_1800.0000	X - 24765			Expected in NPC but unannotated	-0.0175761	0.022662		-0.0212954					-0.0175761
META_830.5694_1871.0000	1-linoleoyl-2-docosahexaenoyl-GPC (18:2/22:6)*	Lipid	Phospholipid Metabolism	Expected in NPC but unannotated	0.555048	0.0136385		0.504597			0.555048
META_832.5850_2011.0000	1-oleoyl-2-docosahexaenoyl-GPC (18:1/22:6)*	Lipid	Phospholipid Metabolism	Expected in NPC but unannotated	0.502115	0.0149757		0.384512			0.502115
META_834.6012_2197.0000	1-stearoyl-2-docosahexaenoyl-GPC (18:0/22:6)	Lipid	Phospholipid Metabolism	Expected in NPC but unannotated	0.773793	0.0114537		0.61998			0.773793
META_836.6163_2282.0000	1-stearoyl-2-docosapentaenoyl-GPC (18:0/22:5n3)*	Lipid	Phospholipid Metabolism	Expected in NPC but unannotated	0.456255	0.0135601		0.311327			0.456255
META_836.6163_2369.0000	1-stearoyl-2-docosapentaenoyl-GPC (18:0/22:5n6)*	Lipid	Phospholipid Metabolism	Expected in NPC but unannotated	0.211646	0.0114466		0.200092			0.211646
META_838.6320_2444.0000	1-stearoyl-2-adrenoyl-GPC (18:0/22:4)*	Lipid	Phospholipid Metabolism	Expected in NPC but unannotated	0.551856	0.0149883		0.471201			0.551856
META_838.6320_2523.0000	1-arachidoyl-2-arachidonoyl-GPC (20:0/20:4)*	Lipid	Phospholipid Metabolism	Expected in NPC but unannotated	0.278139	0.00990432		0.278139			0.2515
META_852.5596_2730.0000	1-palmitoyl-2-linoleoyl-GPI (16:0/18:2)	Lipid	Phospholipid Metabolism	Expected in NPC but unannotated	0.522439	0.0146029		0.498847			0.522439
META_854.5753_3140.0000	1-palmitoyl-2-oleoyl-GPI (16:0/18:1)*	Lipid	Phospholipid Metabolism	Expected in NPC but unannotated	0.61591	0.00783756		0.61591			0.593919
META_862.6250_2527.0000	lactosyl-N-palmitoyl-sphingosine (d18:1/16:0)	Lipid	Sphingolipid Metabolism	Expected in NPC but unannotated	0.530018	0.0132069		0.439487	0.530018
META_87.0087_1083.0000	pyruvate	Carbohydrate	Glycolysis, Gluconeogenesis, and Pyruvate Metabolism	Annotated in both	0.202373	0.0173691		0.123658					0.202373
META_876.5596_2567.0000	1-palmitoyl-2-arachidonoyl-GPI (16:0/20:4)*	Lipid	Phospholipid Metabolism	Expected in NPC but unannotated	0.556135	0.0159676		0.546195			0.556135
META_88.9880_603.0000	oxalate (ethanedioate)	Cofactors and Vitamins	Ascorbate and Aldarate Metabolism	Unique to metabolon	0.114151	0.0315304		0.10634					0.114151
META_880.5909_3185.0000	1-stearoyl-2-linoleoyl-GPI (18:0/18:2)	Lipid	Phospholipid Metabolism	Expected in NPC but unannotated	0.519598	0.0113603		0.519598			0.494449
META_882.6066_3711.0000	1-stearoyl-2-oleoyl-GPI (18:0/18:1)*	Lipid	Phospholipid Metabolism	Expected in NPC but unannotated	0.411946	0.0185996		0.369507			0.411946
META_89.0244_681.6000	lactate	Carbohydrate	Glycolysis, Gluconeogenesis, and Pyruvate Metabolism	Annotated in both	0.295534	0.0290764		0.191288					0.295534
META_90.0549_1280.0000	sarcosine	Amino Acid	Glycine, Serine and Threonine Metabolism	Annotated in both	0.336357	0.0194248		0.0700385					0.336357
META_90.0549_1700.0000	alanine	Amino Acid	Alanine and Aspartate Metabolism	Annotated in both	0.226573	0.00898438		0.226573					0.0476662
META_90.0549_1905.0000	beta-alanine	Nucleotide	Pyrimidine Metabolism, Uracil containing	Unique to metabolon	0.108798	0.0236661		0.094195					0.108798
META_904.5909_3000.0000	1-stearoyl-2-arachidonoyl-GPI (18:0/20:4)	Lipid	Phospholipid Metabolism	Expected in NPC but unannotated	0.555146	0.0139122		0.416376			0.555146
META_906.6066_3271.0000	1-stearoyl-2-dihomo-linolenoyl-GPI (18:0/20:3n3 or 6)*	Lipid	Phospholipid Metabolism	Expected in NPC but unannotated	0.634105	0.0128695		0.440226			0.634105
META_91.0400_758.0000	glycerol	Lipid	Glycerolipid Metabolism	Annotated in both	0.241984	0.0116654		0.241984		0.200555
META_928.5909_2800.0000	1-stearoyl-2-docosahexaenoyl-GPI (18:0/22:6)*	Lipid	Phospholipid Metabolism	Expected in NPC but unannotated	0.388598	0.00864701		0.388598					0.045345
META_95.0161_832.0000	dimethyl sulfone	Xenobiotics	Chemical	Annotated in both	-0.0414482	0.0211062		-0.062935					-0.0414482
META_96.9601_616.0000	sulfate*	Xenobiotics	Chemical	Unique to metabolon	0.0759194	0.00814378		0.0759194					0.0692054
META_972.7345_3778.0000	lactosyl-N-nervonoyl-sphingosine (d18:1/24:1)*	Lipid	Sphingolipid Metabolism	Expected in NPC but unannotated	0.469137	0.0109111		0.445729	0.469137
META_98.9841_576.0000	phosphate	Energy	Oxidative Phosphorylation	Unique to metabolon	0.0427038	0.0223074		-0.00052749					0.0427038

## Sheet: Supplementary Data 4
		Imputed Airwave				Real Airwave				Real UKB				Real NPC
MZRT	BIOCHEMICAL	pvalue	coefs	low_ci	high_ci	pvalue	coefs	low_ci	high_ci	pvalue	coefs	low_ci	high_ci	pvalue	coefs	low_ci	high_ci
META_103.0400_1258.0000	2-hydroxybutyrate/2-hydroxyisobutyrate	1.76e-05	0.0804104	0.043751	0.11707	1.87e-13	0.158939	0.116845	0.201033
META_103.0400_1443.3000	3-hydroxybutyrate (BHBA)	0.13696	0.0274494	-0.00873071	0.0636295	0.0129725	0.0532146	0.0112465	0.0951827
META_104.0706_2059.0000	2-aminobutyrate	3.37e-05	0.0771889	0.0407505	0.113627	0.466887	0.0157018	-0.0266136	0.0580171
META_114.0661_2055.0000	creatinine	0.569404	0.0123058	-0.0301006	0.0547122	0.812356	-0.00664182	-0.0615032	0.0482195
META_116.0353_2155.0000	succinimide	2.25e-23	-0.187868	-0.224529	-0.151206	7.41e-07	-0.111595	-0.155668	-0.0675219
META_116.0717_909.4000	valine	0.0166344	0.0499062	0.00906648	0.0907458	0.0451024	0.0459682	0.00100424	0.0909322	0	0.127933	0.121779	0.134087
META_118.0498_826.0000	N-acetylglycine	5.94e-26	-0.203445	-0.240947	-0.165943	3.09e-10	-0.13987	-0.183248	-0.0964924
META_121.0720_700.0000	urea	0.521644	-0.0127315	-0.0516828	0.0262199	0.000790041	-0.07714	-0.122149	-0.0321306
META_129.0557_2170.0000	4-methyl-2-oxopentanoate	0.0958814	0.0359865	-0.00637509	0.078348	0.192219	-0.0313674	-0.0785239	0.0157891
META_130.0862_1335.0000	N-methylproline	0.0160901	-0.0444372	-0.0806174	-0.00825704	0.165781	-0.0297064	-0.0717274	0.0123146
META_131.0713_1725.0000	3-hydroxyhexanoate	0.332377	0.0180461	-0.0184516	0.0545439	0.00141407	0.068208	0.0263539	0.110062
META_131.0713_1840.0000	alpha-hydroxyisocaproate	0.0149129	0.0551679	0.0107611	0.0995748	0.00503216	0.0725274	0.0218724	0.123182
META_132.1019_2800.0000	isoleucine	4.64e-07	0.100498	0.0614928	0.139503	0.00279664	0.0685363	0.0236252	0.113447	1.34e-179	0.0894162	0.0832952	0.0955371
META_132.1019_2864.0000	leucine	2.09e-05	0.0876274	0.0473131	0.127942	0.000468562	0.0829973	0.0365394	0.129455	1.41e-151	0.0845423	0.0782343	0.0908503
META_141.0923_3718.0000	X - 16944	0.700408	0.00713001	-0.0292008	0.0434609	0.00247219	0.0655069	0.0231144	0.107899
META_143.1077_4362.0000	caprylate (8:0)	0.00546473	-0.0514934	-0.0878078	-0.015179	0.884793	-0.00313041	-0.0454933	0.0392324
META_144.1019_1440.0000	stachydrine	0.025495	-0.0411809	-0.0773097	-0.00505213	0.284134	-0.0229532	-0.0649681	0.0190618
META_146.0812_1200.0000	X - 22836	0.0247205	-0.0413649	-0.0774623	-0.00526756	0.486658	-0.0156611	-0.0598052	0.028483
META_146.1175_2052.0000	deoxycarnitine	3.28e-13	-0.17934	-0.227403	-0.131278	0.000621214	-0.0877971	-0.138035	-0.037559
META_148.0437_1147.0000	methionine	0.320465	-0.0184739	-0.054928	0.0179801	4.34e-06	-0.0994928	-0.141851	-0.0571349
META_148.0604_1500.0000	glutamate	3.7e-76	0.386826	0.34696	0.426693	4.15e-43	0.33704	0.290063	0.384017
META_159.1026_3446.0000	3-hydroxyoctanoate	0.356967	0.0171577	-0.0193584	0.0536739	0.0266787	0.0477852	0.00552994	0.0900404
META_160.0966_1051.0000	X - 24738	0.028783	-0.0402676	-0.0763613	-0.00417402	0.336886	-0.0223409	-0.0679546	0.0232729
META_162.0760_1912.0000	2-aminoadipate	2.45e-14	0.152597	0.113554	0.19164	0.00114209	0.0761296	0.0302957	0.121964
META_164.0553_1141.0000	4-hydroxyglutamate	1.89e-44	0.266416	0.229696	0.303137	2.49e-24	0.232475	0.188256	0.276695
META_165.0921_4285.0000	X - 11478	0.464014	-0.0134993	-0.0496422	0.0226435	1.86e-05	0.0917003	0.0497922	0.133608
META_165.0924_4238.4000	X - 21319	0.989238	0.000248572	-0.0358809	0.0363781	0.0421039	0.04384	0.00156581	0.0861142
META_166.0532_1272.0000	methionine sulfoxide	0.0620813	-0.0344644	-0.070671	0.00174214	0.0175277	-0.0508517	-0.0928004	-0.00890295
META_166.0862_2878.0000	phenylalanine	4.04e-05	0.0776849	0.0406358	0.114734	0.00258071	0.0646798	0.0226407	0.106719
META_167.0210_757.1000	urate	3.09e-23	0.226165	0.181887	0.270442	4.53e-19	0.245593	0.192115	0.299072
META_167.1079_4529.0000	X - 21607	0.0445951	-0.0371376	-0.073378	-0.000897202	0.211542	0.0271936	-0.0154794	0.0698665
META_169.1230_4807.0000	X - 23295	0.00226117	-0.057761	-0.0948177	-0.0207043	0.973474	-0.000739068	-0.0443229	0.0428448
META_169.1230_4886.0000	X - 23293	0.134708	0.0275734	-0.00856157	0.0637083	0.00729193	0.0585791	0.0158069	0.101351
META_169.1230_4976.0000	X - 23297	0.0710417	0.0332237	-0.00284993	0.0692974	0.144202	0.0339859	-0.0116388	0.0796106
META_171.1390_5090.7000	caprate (10:0)	0.0020083	-0.0586154	-0.0957886	-0.0214423	0.651367	0.00970106	-0.0323948	0.0517969
META_179.0465_1829.0000	X - 12170	0.00023918	0.0731026	0.0341325	0.112073	0.868039	0.00385687	-0.0416609	0.0493747
META_182.0811_2430.0000	tyrosine	3.94e-09	0.115859	0.0773857	0.154332	0.167181	0.0300917	-0.012615	0.0727984	3.64e-249	0.104326	0.0982773	0.110374
META_183.1390_5085.8000	10-undecenoate (11:1n1)	4.47e-05	0.0766821	0.0399031	0.113461	0.000151764	0.0809016	0.0390941	0.122709
META_183.1391_3345.0000	X - 21736	4.86e-05	0.0749043	0.038804	0.111005	1.3e-06	0.107856	0.0642764	0.151436
META_187.1339_4634.7000	3-hydroxydecanoate	0.00960468	0.047849	0.0116449	0.084053	0.00510636	0.0601333	0.0180638	0.102203
META_188.0928_2011.0000	X - 13529	9.73e-10	0.121091	0.0823835	0.159799	0.0493527	0.045081	0.000127825	0.0900343
META_193.1235_4870.0000	X - 18921	0.923038	0.00178822	-0.0345029	0.0380793	0.00856356	0.0560462	0.0142776	0.0978148
META_195.1392_5153.0000	X - 21343	0.248075	0.0213044	-0.0148545	0.0574633	0.0625183	0.0397983	-0.00208212	0.0816788
META_197.1547_5224.0000	5-dodecenoate (12:1n7)	0.000444266	0.0655217	0.0289852	0.102058	0.000671423	0.0743984	0.0315613	0.117236
META_197.1552_5263.0000	X - 22764	0.00217131	0.0565364	0.0204093	0.0926635	0.00703158	0.0578752	0.0158069	0.0999435
META_199.1703_5300.0000	laurate (12:0)	0.878449	-0.00285666	-0.0394783	0.033765	0.015116	0.0523138	0.0101219	0.0945057					0.4008	0.0155218	-0.0206964	0.05174
META_204.1230_2282.0000	acetylcarnitine (C2)	3.12e-05	0.0777488	0.0412011	0.114296	0.000212087	0.0800414	0.0377376	0.122345
META_215.1652_5175.0000	3-hydroxylaurate	0.00547152	0.0512735	0.0151089	0.0874381	0.00768173	0.0573672	0.0152044	0.09953
META_216.0631_659.0000	glycerophosphoethanolamine	6.1e-08	-0.103197	-0.140462	-0.0659318	0.102009	-0.0354126	-0.0778643	0.00703917
META_218.1386_2590.0000	propionylcarnitine (C3)	0.000897395	0.0700169	0.0287186	0.111315	0.174672	0.0322862	-0.0143448	0.0789171
META_222.0791_2537.0000	X - 16580	0.00112913	0.0607829	0.0242179	0.0973479	0.00496229	0.060522	0.0183197	0.102724
META_223.1705_5315.0000	X - 12442	0.0232767	0.0418328	0.00569947	0.0779661	0.00332015	0.0632276	0.0210489	0.105406
META_224.0618_3740.0000	4-androsten-3beta,17beta-diol disulfate (1)	1.29e-11	0.142566	0.10144	0.183693	3.12e-08	0.128544	0.0831627	0.173926
META_225.1860_5346.9000	myristoleate (14:1n5)	5.49e-05	0.075067	0.0386302	0.111504	3.37e-06	0.101398	0.0587151	0.14408
META_227.2016_5440.0000	myristate (14:0)	0.00634129	0.0505866	0.0142745	0.0868987	6.98e-07	0.106634	0.0646136	0.148654					0.00930401	0.0481601	0.011874	0.0844462
META_232.0594_3249.0000	X - 21470	0.000538336	0.0688758	0.0298978	0.107854	0.00260851	0.067669	0.0236403	0.111698
META_236.0930_2843.0000	X - 15497	1.02e-06	0.0923153	0.0553595	0.129271	0.0175688	0.0519664	0.00908252	0.0948504
META_238.0774_3868.0000	pregnen-diol disulfate*	0.04859	0.0406516	0.000251802	0.0810515	0.00590499	0.0636451	0.0183535	0.108937
META_239.0924_2840.0000	3-carboxy-4-methyl-5-propyl-2-furanpropanoate (CMPF)	3.29e-20	-0.173582	-0.210269	-0.136895	3.24e-07	-0.112014	-0.154879	-0.0691498
META_239.1655_5196.0000	X - 21353	0.780587	0.00514564	-0.0310719	0.0413632	0.0938567	0.0362247	-0.00615798	0.0786074
META_241.1440_3121.0000	X - 11438	0.148121	0.0269498	-0.00957945	0.063479	0.87189	0.00350211	-0.0390822	0.0460864
META_241.1543_2402.3000	X - 24699	0.132269	-0.032089	-0.0738782	0.00970024	0.432646	0.0209451	-0.0313912	0.0732814
META_241.2173_5521.0000	pentadecanoate (15:0)	0.0125413	0.0461866	0.00993415	0.0824391	4.04e-06	0.0988691	0.0569102	0.140828
META_243.1350_2780.0000	hexanoylglutamine	0.0154957	0.0447395	0.00851984	0.0809592	0.0141369	0.0574265	0.0115702	0.103283
META_243.1965_5335.0000	3-hydroxymyristate	0.0188347	0.0433264	0.00717751	0.0794752	0.00328223	0.063214	0.0210952	0.105333
META_246.0743_3515.0000	X - 11440	1e-05	0.0910207	0.0506831	0.131358	6.28e-06	0.10338	0.0586055	0.148155
META_247.1288_2700.0000	gamma-glutamylvaline	1.02e-19	0.189901	0.149218	0.230585	4.7e-06	0.111199	0.0636838	0.158714
META_248.0947_2809.0000	X - 16397	1.3e-07	0.0975186	0.0613881	0.133649	9.94e-07	0.105673	0.0634409	0.147905
META_248.1492_2340.0000	3-hydroxybutyrylcarnitine (2)	0.00108996	0.0608858	0.0243713	0.0974003	2.31e-06	0.101866	0.0596934	0.144038
META_248.1492_2400.0000	3-hydroxybutyrylcarnitine (1)	0.17362	0.0250699	-0.0110482	0.061188	0.00905447	0.0610309	0.0152187	0.106843
META_248.1675_1052.0000	X - 17335	0.000501026	0.0654084	0.0285982	0.102219	0.0196896	0.0509958	0.00814764	0.093844
META_251.2017_5408.0000	X - 12450	0.228396	0.0222808	-0.013982	0.0585436	7.12e-07	0.106309	0.0643844	0.148233
META_253.1083_2417.8000	X - 13866	0.046704	-0.0377984	-0.0750452	-0.00055168	0.0182216	-0.0515155	-0.0942705	-0.00876044
META_253.1446_3172.0000	X - 21735	0.131985	0.0277971	-0.00837628	0.0639705	0.973466	-0.00078319	-0.0469571	0.0453908
META_253.2173_5475.0000	palmitoleate (16:1n7)	5.13e-06	0.0844324	0.0481893	0.120676	3.25e-09	0.128615	0.0861737	0.171056
META_255.0876_1525.4000	X - 02269	8.47e-26	-0.197609	-0.234153	-0.161065	1.02e-16	-0.179042	-0.220996	-0.137088
META_255.2329_5618.0000	palmitate (16:0)	0.000149836	0.0700033	0.0338472	0.106159	5.22e-11	0.140401	0.0986695	0.182132					1.93e-07	0.096989	0.0605501	0.133428
META_257.1758_4000.0000	tetradecanedioate	0.945863	0.00125334	-0.0349355	0.0374422	0.783177	0.00596615	-0.0365463	0.0484786
META_258.1101_672.0000	glycerophosphorylcholine (GPC)	3.2e-45	-0.260897	-0.296527	-0.225267	1.88e-09	-0.12943	-0.171497	-0.0873633
META_260.1856_3308.0000	hexanoylcarnitine (C6)	2.31e-08	0.104223	0.067747	0.140699	9.18e-11	0.1404	0.098118	0.182682
META_261.1445_2940.0000	gamma-glutamylisoleucine*	1.02e-12	0.15363	0.111559	0.195701	2.92e-08	0.138714	0.0898461	0.187581
META_261.1445_2991.0000	gamma-glutamylleucine	0.000339593	0.0765534	0.0347105	0.118396	0.0256911	0.0572713	0.00696081	0.107582
META_263.1390_3107.0000	prolylphenylalanine	1.41e-08	0.146509	0.0960022	0.197016	0.417213	0.0231273	-0.032767	0.0790215
META_267.2329_5555.0000	10-heptadecenoate (17:1n7)	2.04e-05	0.0786702	0.0425189	0.114822	6.42e-09	0.124757	0.0827814	0.166733
META_269.1244_2141.0000	N-acetylcarnosine	4.43e-17	0.227873	0.175014	0.280732	0.000150414	0.123671	0.0597995	0.187542
META_269.1508_3629.0000	X - 15486	0.368	0.0169256	-0.0199343	0.0537856	1.93e-09	0.129606	0.0874502	0.171762
META_269.2486_5695.0000	15-methylpalmitate	0.000265488	0.0675473	0.0312739	0.103821	9.7e-06	0.102316	0.0570783	0.147553
META_269.2486_5731.0000	margarate (17:0)	0.00409528	0.053052	0.0168449	0.0892591	2.06e-08	0.119957	0.0781588	0.161755
META_271.2278_5236.2000	16-hydroxypalmitate	0.00960183	0.048201	0.0117321	0.0846699	0.000246289	0.0790156	0.0368187	0.121212
META_275.2016_5395.0000	stearidonate (18:4n3)	0.176805	0.0250595	-0.0113111	0.0614302	3.31e-06	0.100652	0.0583191	0.142984
META_277.2173_5450.0000	linolenate [alpha or gamma; (18:3n3 or 6)]	0.240652	0.0216933	-0.0145507	0.0579373	3.39e-06	0.0991245	0.0573876	0.140861
META_279.2329_5535.0000	linoleate (18:2n6)	0.0651057	0.0340164	-0.00213013	0.0701629	1.23e-06	0.103612	0.0618453	0.145379
META_281.2486_5655.0000	oleate/vaccenate (18:1)	0.000341449	0.0660486	0.0299329	0.102164	2.29e-09	0.127712	0.0859774	0.169447
META_283.1037_1430.0000	N1-methylinosine	3.9e-06	0.0853172	0.0491524	0.121482	1.18e-08	0.122113	0.0802772	0.163948
META_283.2642_5872.0000	stearate (18:0)	0.00424002	0.0528589	0.0166446	0.0890732	1.59e-07	0.111926	0.0701846	0.153668
META_286.1437_1168.0000	piperine	0.145699	0.0268349	-0.00932119	0.062991	0.433349	0.0167458	-0.0251617	0.0586534
META_286.2007_870.0000	X - 11261	0.00189305	0.0601719	0.0222272	0.0981165	5.46e-12	0.147863	0.106029	0.189697
META_288.2169_950.0000	octanoylcarnitine (C8)	1.39e-05	0.0810085	0.044512	0.117505	0.00289543	0.064118	0.0219521	0.106284					2.57e-06	0.0876475	0.0511768	0.124118
META_290.1598_2558.0000	adipoylcarnitine (C6-DC)	8.69e-05	0.0757935	0.0379799	0.113607	0.000274426	0.0788299	0.0364099	0.12125
META_291.0833_643.0000	EDTA	0.774096	-0.00571302	-0.0447377	0.0333117	0.0224809	0.0523415	0.0073963	0.0972867
META_295.1288_2992.0000	gamma-glutamylphenylalanine	4.37e-10	0.127131	0.0873222	0.166941	8.04e-06	0.103985	0.0584141	0.149555
META_295.2642_5780.0000	10-nonadecenoate (19:1n9)	0.000664808	0.0629245	0.0267145	0.0991344	1.95e-07	0.111558	0.0696556	0.153461
META_297.2799_5993.0000	17-methylstearate	0.00139991	0.0591859	0.0228945	0.0954773	0.00224757	0.0665284	0.0238795	0.109177
META_297.2799_6068.0000	nonadecanoate (19:0)	0.357095	0.0170374	-0.0192323	0.0533072	0.0746477	0.0383121	-0.00381461	0.0804388
META_298.2751_6300.0000	palmitoyl ethanolamide	2.15e-16	0.152792	0.116531	0.189053	0.000774817	0.0729378	0.0304488	0.115427
META_299.2591_5384.0000	9-hydroxystearate	0.158368	0.0271691	-0.0105877	0.064926	0.0275806	0.0502474	0.00555277	0.094942
META_301.2173_5450.0000	eicosapentaenoate (EPA; 20:5n3)	0.455126	0.0144911	-0.0235463	0.0525285	0.11672	0.0347933	-0.00868527	0.0782718
META_302.2321_1015.0000	X - 13431	0.397354	-0.0165086	-0.0547487	0.0217316	0.164896	0.0309549	-0.0127405	0.0746503
META_303.2329_5535.0000	arachidonate (20:4n6)	0.000126622	0.0709084	0.0346833	0.107133	0.000430655	0.076057	0.0337559	0.118358
META_304.2115_785.0000	X - 15469	0.000698271	0.0655307	0.0276712	0.10339	0.687396	0.00884207	-0.034244	0.0519281
META_305.2486_5596.0000	dihomo-linolenate (20:3n3 or n6)	9.12e-05	0.0722118	0.0360759	0.108348	1.28e-09	0.129898	0.0881122	0.171684
META_307.2642_5730.0000	dihomo-linoleate (20:2n6)	0.00388526	0.0532282	0.01711	0.0893463	7.02e-08	0.115154	0.0734058	0.156902
META_309.2799_5950.0000	eicosenoate (20:1)	0.0305006	0.0399346	0.00376	0.0761092	4.19e-06	0.0991243	0.0569886	0.14126
META_311.2955_5908.0000	phytanate	0.2225	-0.0227474	-0.059302	0.0138071	0.675894	0.00893812	-0.0329822	0.0508585
META_311.2955_6295.0000	arachidate (20:0)	0.0618494	-0.0344917	-0.0706948	0.0017113	0.354971	0.0197315	-0.022092	0.0615551
META_313.1192_4611.0000	X - 24849	1.1e-18	-0.167344	-0.204277	-0.130412	1.2e-10	-0.142647	-0.185877	-0.0994166
META_313.1196_4760.0000	X - 11522	5.68e-19	-0.168828	-0.205775	-0.131881	8.14e-11	-0.143733	-0.186896	-0.100569
META_313.1196_4892.0000	X - 11530	3.66e-17	-0.160966	-0.198204	-0.123728	1.05e-08	-0.127461	-0.170969	-0.0839521
META_314.2325_1057.0000	cis-4-decenoylcarnitine (C10:1)	0.0174358	0.0447154	0.00785692	0.081574	3.5e-06	0.0993679	0.0574715	0.141264
META_316.2482_1130.0000	decanoylcarnitine (C10)	3.21e-06	0.0867951	0.0503228	0.123267	0.0152696	0.052128	0.0100223	0.0942337					5.96e-06	0.0844223	0.0479318	0.120913
META_317.1147_3097.9000	X - 21448	8.23e-19	-0.168844	-0.205969	-0.131719	1.76e-07	-0.116152	-0.159615	-0.0726898
META_317.1149_3240.0000	X - 16946	4.5e-18	-0.163368	-0.200093	-0.126643	3.08e-09	-0.129541	-0.172222	-0.086861
META_322.2751_6150.0000	linoleoyl ethanolamide	0.800829	0.00465502	-0.0315224	0.0408324	0.0120688	0.056306	0.0123546	0.100257
META_324.2908_6450.0000	oleoyl ethanolamide	7.47e-09	0.106669	0.0705899	0.142748	8.61e-05	0.084383	0.0423219	0.126444
META_324.9280_1796.0000	X - 24803	0.234336	-0.0222654	-0.0589676	0.0144367	0.552314	0.0131764	-0.0302961	0.0566488
META_327.2329_5525.0000	docosahexaenoate (DHA; 22:6n3)	0.352443	-0.017551	-0.0545546	0.0194525	0.667225	0.00934734	-0.0332802	0.0519749
META_328.2476_1136.0000	X - 17337	0.000557183	0.070558	0.0305204	0.110596	0.000295263	0.0807716	0.0370792	0.124464
META_328.3210_1787.0000	stearoyl ethanolamide	1.52e-11	0.125963	0.0894984	0.162427	5.65e-05	0.0866658	0.0445444	0.128787
META_329.2486_5571.0000	docosapentaenoate (n3 DPA; 22:5n3)	0.0089163	0.0483376	0.0121209	0.0845543	0.00779482	0.0579055	0.0152682	0.100543
META_329.2486_5624.5000	docosapentaenoate (n6 DPA; 22:5n6)	3.68e-05	0.076202	0.0400503	0.112354	4.94e-05	0.0945718	0.0489775	0.140166
META_335.2955_6034.0000	docosadienoate (22:2n6)	0.0074524	0.0494334	0.0132365	0.0856303	1.08e-10	0.137679	0.0960556	0.179303
META_337.1427_3730.0000	X - 18899	0.00272858	0.0566297	0.0196088	0.0936506	0.0710573	-0.0391844	-0.081733	0.00336429
META_337.3112_6355.6000	erucate (22:1n9)	0.00115908	-0.0600111	-0.0961948	-0.0238275	0.348859	0.020088	-0.0219539	0.0621299
META_338.2319_1049.0000	X - 23680	0.00316677	0.059393	0.0199634	0.0988226	1.63e-08	0.125053	0.0817916	0.168314
META_340.9019_1803.0000	X - 24804	0.248783	0.0217079	-0.015191	0.0586069	0.483986	0.0160854	-0.0289764	0.0611473
META_341.2697_5200.9000	eicosanodioate	2.18e-25	-0.200113	-0.237444	-0.162782	0.000674609	-0.0737687	-0.11626	-0.0312778
META_342.2632_1200.0000	X - 11540	6.83e-08	0.100457	0.0640436	0.13687	1.64e-06	0.103409	0.0612214	0.145596
META_344.2795_1235.0000	laurylcarnitine (C12)	5.48e-07	0.0946221	0.0576624	0.131582	0.00216781	0.0666413	0.0240707	0.109212					1.24e-05	0.0820236	0.0452944	0.118753
META_349.2731_1627.0000	X - 23782	0.299755	-0.0193016	-0.0557924	0.0171892	0.999326	1.83e-05	-0.0424375	0.0424741
META_352.0852_4134.0000	X - 11452	0.689667	0.00735636	-0.0287632	0.0434759	0.566669	0.0126611	-0.0306678	0.05599
META_352.0866_4203.0000	X - 12231	0.992012	0.000184247	-0.0358993	0.0362678	0.218015	-0.0279725	-0.0724929	0.016548
META_352.1655_3325.0000	phenylalanyltryptophan	0.000512313	0.0641392	0.0279812	0.100297	0.48759	0.0149031	-0.0271928	0.0569989
META_365.2693_5200.0000	X - 17654	0.197264	-0.025296	-0.063755	0.013163	0.60551	0.0114234	-0.0319436	0.0547904
META_365.2694_5128.0000	X - 17653	0.00287433	-0.0575961	-0.0954499	-0.0197422	0.309191	-0.0223357	-0.0653987	0.0207272
META_365.2704_5163.0000	X - 11308	0.0522008	-0.0393004	-0.0789754	0.000374526	0.371444	0.0204224	-0.0243777	0.0652226
META_367.1584_4745.0000	dehydroisoandrosterone sulfate (DHEA-S)	0.653664	-0.00979532	-0.0525977	0.033007	0.118438	-0.0402375	-0.0907553	0.0102803
META_369.1741_4500.0000	4-androsten-3beta,17beta-diol monosulfate (1)	0.00352689	0.0652975	0.0214507	0.109144	0.00051858	0.0876503	0.0382031	0.137098
META_369.1741_5180.0000	4-androsten-3alpha,17alpha-diol monosulfate (3)	0.429654	-0.0174106	-0.0606296	0.0258083	0.180319	0.0327411	-0.0151674	0.0806496
META_369.3515_2707.0000	cholesterol	6.79e-15	0.14834	0.111192	0.185489	0.000168209	0.0815785	0.0391332	0.124024
META_370.2947_1316.0000	myristoleoylcarnitine (C14:1)*	6.98e-07	0.0923654	0.055945	0.128786	1.25e-06	0.104296	0.0622279	0.146364
META_372.3108_1350.0000	myristoylcarnitine (C14)	1.45e-05	0.0838565	0.0460059	0.121707	0.000255619	0.0816741	0.0379437	0.125405					2.63e-09	0.115215	0.0773842	0.153045
META_395.1897_5100.0000	pregnenolone sulfate	0.000139731	-0.0806594	-0.12213	-0.0391892	0.000203038	-0.0880776	-0.13449	-0.0416653
META_397.2054_5000.0000	pregn steroid monosulfate*	0.00853497	-0.057712	-0.100707	-0.0147167	0.00995687	-0.0663927	-0.116866	-0.0159196
META_398.3264_1357.0000	palmitoleoylcarnitine (C16:1)*	2.35e-08	0.103248	0.0670908	0.139405	4.79e-07	0.109326	0.0668703	0.151783
META_400.3421_1425.0000	palmitoylcarnitine (C16)	4.63e-09	0.116156	0.0774063	0.154905	3.29e-07	0.117644	0.0725996	0.162687					5.56e-09	0.114769	0.0762816	0.153257
META_424.3421_1430.0000	linoleoylcarnitine (C18:2)*	0.037439	-0.0410226	-0.0796586	-0.00238655	0.794068	0.00601591	-0.0391744	0.0512062					0.0154687	-0.0472559	-0.0855028	-0.00900908
META_426.3577_1423.0000	oleoylcarnitine (C18:1)	0.000463604	0.0675983	0.0297815	0.105415	0.000123459	0.0866841	0.0424854	0.130883					0.0001347	0.0726472	0.0353854	0.109909
META_428.3734_1485.0000	stearoylcarnitine (C18)	0.00802298	0.0570711	0.0148899	0.0992522	0.204794	-0.0291869	-0.0743128	0.0159389					0.000222926	-0.0736872	-0.112778	-0.0345967
META_433.2360_5483.0000	1-linoleoyl-GPA (18:2)*	1.6e-43	-0.253001	-0.288272	-0.21773	1.48e-15	-0.172682	-0.21481	-0.130554
META_438.2979_1558.0000	1-(1-enyl-palmitoyl)-GPE (P-16:0)*	0.00014455	-0.0745551	-0.112972	-0.0361386	0.477786	-0.0155666	-0.0585629	0.0274296
META_440.3135_1570.0000	1-palmityl-GPE (O-16:0)*	6.66e-16	-0.149109	-0.185103	-0.113115	1.44e-05	-0.0983036	-0.142634	-0.0539734
META_445.3305_5343.0000	X - 11378	0.00413187	-0.0580361	-0.0976836	-0.0183885	0.646889	0.0103658	-0.0340037	0.0547353
META_447.2756_4471.0000	X - 16935	0.368025	-0.0171812	-0.0545995	0.0202372	0.0187182	0.0517811	0.00862312	0.094939
META_448.3068_5236.1000	glycochenodeoxycholate	0.0587786	0.0349085	-0.00129603	0.0711131	0.640005	-0.0100297	-0.052079	0.0320195
META_448.3068_5281.0000	glycodeoxycholate	0.0178128	0.0437061	0.00755931	0.0798528	0.0681599	-0.0441433	-0.0915822	0.00329547
META_452.2771_1450.0000	1-palmitoleoyl-GPE (16:1)*	1.6e-14	0.141726	0.105726	0.177726	9.99e-05	0.0893729	0.0444192	0.134327
META_452.2782_5919.0000	2-palmitoyl-GPE (16:0)*	1.23e-08	-0.106467	-0.143014	-0.0699209	0.000156224	-0.0812129	-0.123261	-0.039165
META_453.3226_5105.0000	X - 21339	0.0021927	-0.0603275	-0.0989141	-0.0217408	0.303675	0.0223465	-0.0202483	0.0649412
META_454.2928_1544.0000	1-palmitoyl-GPE (16:0)	0.00640755	-0.0508184	-0.0873428	-0.014294	9.62e-08	-0.114168	-0.156002	-0.0723338
META_462.1774_3991.0000	X - 01911	3.84e-09	0.109177	0.0729493	0.145404	1.43e-05	0.100215	0.0550357	0.145395
META_464.1920_3316.0000	X - 21657	4.66e-08	0.101912	0.0654358	0.138387	0.00033732	0.0833714	0.0378434	0.128899
META_464.3017_5163.0000	glycocholate	0.0940953	0.0308809	-0.00527463	0.0670365	0.320647	0.0212698	-0.0207204	0.0632601
META_464.3136_1566.0000	1-(1-enyl-oleoyl)-GPE (P-18:1)*	9.44e-14	-0.140796	-0.177681	-0.103912	0.181193	-0.028718	-0.070824	0.013388
META_466.3292_1649.0000	1-(1-enyl-stearoyl)-GPE (P-18:0)*	1.34e-23	-0.191275	-0.228409	-0.154141	7.43e-06	-0.0979208	-0.140671	-0.0551701
META_467.3730_5319.0000	X - 11372	0.0660256	-0.036775	-0.0759865	0.0024365	0.862504	-0.00395333	-0.0487128	0.0408062
META_468.3084_1399.0000	2-myristoyl-GPC (14:0)*	0.00269834	0.0559714	0.0194223	0.0925205	0.523646	0.0144655	-0.030011	0.0589419
META_468.3084_1428.0000	1-myristoyl-GPC (14:0)	0.00650104	0.0505932	0.0141666	0.0870199	0.26497	0.0239331	-0.0181599	0.066026
META_476.2782_5813.0000	2-linoleoyl-GPE (18:2)*	2.11e-12	-0.129145	-0.165026	-0.0932645	7.46e-09	-0.125457	-0.167847	-0.0830671
META_478.2928_1482.0000	1-linoleoyl-GPE (18:2)*	7.29e-12	-0.126251	-0.162232	-0.0902706	4.1e-11	-0.139893	-0.181246	-0.0985403
META_478.2939_6000.0000	2-oleoyl-GPE (18:1)*	3.16e-16	-0.150115	-0.185946	-0.114285	0.00267606	-0.0644874	-0.106555	-0.0224195
META_480.3084_1554.0000	1-oleoyl-GPE (18:1)	2.04e-14	-0.140856	-0.176786	-0.104927	2.37e-06	-0.100462	-0.142097	-0.0588265
META_480.3095_6350.0000	2-stearoyl-GPE (18:0)*	0.656561	-0.00833313	-0.0450747	0.0284084	0.198921	-0.027597	-0.0697123	0.0145184
META_480.3448_1547.0000	1-(1-enyl-palmitoyl)-GPC (P-16:0)*	3.92e-71	-0.320668	-0.354966	-0.28637	8.42e-24	-0.214643	-0.256	-0.173285
META_482.3241_1474.0000	1-pentadecanoyl-GPC (15:0)*	2.98e-08	-0.102012	-0.138002	-0.0660217	0.00182596	-0.0666952	-0.108602	-0.0247879
META_482.3241_1626.0000	1-stearoyl-GPE (18:0)	0.304859	-0.0190301	-0.0553895	0.0173293	0.00758175	-0.0572408	-0.0992413	-0.0152402
META_482.3605_1573.0000	1-palmityl-GPC (O-16:0)	9.89e-26	-0.199336	-0.236251	-0.162421	6.82e-11	-0.140794	-0.182901	-0.0986873
META_494.3241_1450.0000	1-palmitoleoyl-GPC (16:1)*	0.176167	0.0250589	-0.0112572	0.061375	0.880915	-0.00321673	-0.0453197	0.0388863
META_496.3397_1525.0000	1-palmitoyl-GPC (16:0)	0.000607869	-0.0647844	-0.101799	-0.0277698	0.0875709	-0.0371683	-0.0798153	0.00547877
META_498.2894_5250.0000	taurochenodeoxycholate	0.000356794	0.0657931	0.029701	0.101885	0.0132484	0.0533462	0.0111468	0.0955456
META_498.2894_5257.4000	taurodeoxycholate	1.68e-08	0.104836	0.0685051	0.141168	0.890512	0.00321338	-0.0425628	0.0489896
META_500.2771_1408.0000	1-eicosapentaenoyl-GPE (20:5)*	2.11e-10	-0.12204	-0.159573	-0.0845075	0.00210802	-0.0673334	-0.110229	-0.0244376
META_500.2782_5793.0000	2-arachidonoyl-GPE (20:4)*	3.8e-06	-0.0865136	-0.123144	-0.0498828	0.307747	-0.022599	-0.0660403	0.0208423
META_502.2928_1470.0000	1-arachidonoyl-GPE (20:4n6)*	0.125193	0.028736	-0.00800002	0.0654721	0.604258	-0.0111876	-0.0535123	0.0311371
META_502.2939_6032.0000	1-dihomo-linolenoyl-GPE (20:3n3 or 6)*	3.81e-10	0.114956	0.0790826	0.15083	0.0103503	0.0553039	0.0130406	0.0975672
META_506.3605_1547.0000	1-(1-enyl-oleoyl)-GPC (P-18:1)*	5.47e-65	-0.307935	-0.342519	-0.273352	1.46e-11	-0.143609	-0.185095	-0.102122
META_508.3761_1645.0000	1-(1-enyl-stearoyl)-GPC (P-18:0) *	4.19e-70	-0.321188	-0.355817	-0.28656	1.5e-16	-0.189762	-0.234422	-0.145101
META_510.3554_1566.0000	1-margaroyl-GPC (17:0)	1.6e-38	-0.237818	-0.273223	-0.202414	2.89e-20	-0.195856	-0.23709	-0.154621
META_510.3918_1653.0000	1-stearyl-GPC (O-18:0)*	2.35e-39	-0.248234	-0.284767	-0.211701	5.59e-09	-0.129297	-0.17262	-0.0859745
META_518.3241_1422.0000	1-linolenoyl-GPC (18:3)*	8.38e-24	-0.184648	-0.220327	-0.14897	2.21e-07	-0.110317	-0.151943	-0.0686913
META_520.3397_1465.0000	1-linoleoyl-GPC (18:2)	9.72e-69	-0.321048	-0.356027	-0.286068	5.51e-33	-0.251589	-0.292151	-0.211026
META_522.3554_1540.0000	1-oleoyl-GPC (18:1)	9.94e-49	-0.266708	-0.301696	-0.23172	1.42e-25	-0.220874	-0.261789	-0.179959
META_524.3710_1606.0000	1-stearoyl-GPC (18:0)	6.95e-23	-0.190241	-0.227798	-0.152683	7.71e-09	-0.125514	-0.16797	-0.0830578
META_526.2928_1450.0000	1-docosahexaenoyl-GPE (22:6)*	0.00816695	-0.0504315	-0.0877903	-0.0130728	0.917164	0.00228679	-0.0408259	0.0453994
META_537.4156_5341.0000	X - 11880	0.715974	0.00724614	-0.0317999	0.0462922	0.0919595	0.0370548	-0.00604781	0.0801575
META_538.3867_1756.0000	1-nonadecanoyl-GPC (19:0)	1.55e-94	-0.367529	-0.401195	-0.333862	1.05e-36	-0.276146	-0.318087	-0.234206
META_538.5193_2893.0000	N-palmitoyl-sphingosine (d18:1/16:0)	2.28e-11	0.130079	0.0920853	0.168072	1.84e-12	0.15203	0.109963	0.194096
META_539.2493_4185.0000	X - 12844	7.39e-29	0.278112	0.229717	0.326508	0.0543732	0.0452942	-0.000850951	0.0914394
META_540.5350_3090.0000	N-palmitoyl-sphinganine (d18:0/16:0)	6.7e-20	0.177202	0.139431	0.214973	1e-06	0.106191	0.063739	0.148643
META_541.2652_3972.0000	X - 11444	0.0411321	0.0528822	0.00213082	0.103634	0.0924817	0.0440451	-0.00727103	0.0953613
META_542.3241_1395.0000	1-eicosapentaenoyl-GPC (20:5)*	1.32e-14	-0.148532	-0.18614	-0.110923	0.00504643	-0.0616266	-0.104682	-0.018571
META_544.3397_1460.0000	1-arachidonoyl-GPC (20:4n6)*	3.6e-08	-0.104249	-0.141251	-0.0672476	0.0578159	-0.0407406	-0.0828327	0.00135138
META_546.3554_1520.0000	1-dihomo-linolenoyl-GPC (20:3n3 or 6)*	1.63e-06	0.0896732	0.0530727	0.126274	0.0865445	0.0367441	-0.00527934	0.0787676
META_548.3710_1577.0000	1-dihomo-linoleoyl-GPC (20:2)*	3.46e-20	-0.169348	-0.205161	-0.133535	1.47e-07	-0.111844	-0.153432	-0.0702562
META_550.3867_1630.0000	1-eicosenoyl-GPC (20:1)*	1.76e-80	-0.340181	-0.374205	-0.306157	4.73e-27	-0.226879	-0.267635	-0.186122
META_552.4023_1706.0000	1-arachidoyl-GPC (20:0)	1.68e-88	-0.358179	-0.392193	-0.324164	3.63e-48	-0.306277	-0.34645	-0.266104
META_552.4323_2522.0000	X - 23765	1.28e-36	-0.234421	-0.270286	-0.198556	4.23e-19	-0.190003	-0.23134	-0.148666
META_566.5506_3392.0000	N-stearoyl-sphingosine (d18:1/18:0)*	1.34e-46	0.271092	0.234665	0.307519	2.87e-30	0.246317	0.204703	0.287931
META_568.3256_5720.0000	2-palmitoleoyl-GPC (16:1)*	0.0036983	0.0538736	0.0175127	0.0902344	0.993772	-0.0001911	-0.0482009	0.0478187
META_568.3397_1455.0000	1-docosahexaenoyl-GPC (22:6)*	3.03e-32	-0.219101	-0.255005	-0.183196	1.94e-09	-0.129058	-0.17104	-0.0870749
META_570.3554_1462.0000	1-docosapentaenoyl-GPC (22:5n3)*	6.03e-23	-0.195263	-0.233755	-0.156771	2.07e-08	-0.122434	-0.165106	-0.0797623
META_572.3710_1512.0000	1-adrenoyl-GPC (22:4)*	0.00433899	0.0530384	0.0166077	0.089469	0.907663	0.00249607	-0.0397014	0.0446935
META_578.4180_1675.0000	1-erucoyl-GPC (22:1)*	4.36e-59	-0.294049	-0.328815	-0.259284	9.63e-24	-0.21652	-0.258281	-0.17476
META_583.2551_1016.0000	biliverdin	9.96e-20	-0.176933	-0.214827	-0.139038	1.31e-10	-0.145342	-0.189481	-0.101204
META_583.2562_4294.0000	bilirubin (E,E)*	5.7e-19	-0.17006	-0.207278	-0.132842	1.81e-06	-0.103902	-0.14647	-0.061334
META_584.3576_6666.0000	X - 21662	4.35e-20	-0.170865	-0.207098	-0.134633	3.18e-09	-0.126787	-0.1686	-0.0849747
META_585.2707_1270.0000	bilirubin (E,Z or Z,E)*	1.64e-25	-0.201541	-0.239039	-0.164044	3.87e-13	-0.159449	-0.202255	-0.116644
META_585.2707_1840.0000	bilirubin (Z,Z)	5.9e-25	-0.197746	-0.234981	-0.16051	7.91e-15	-0.17094	-0.213785	-0.128094
META_594.3412_6013.2000	2-linoleoyl-GPC (18:2)*	5.13e-69	-0.320263	-0.355084	-0.285442	6.22e-33	-0.252005	-0.29267	-0.211341
META_595.2888_5494.0000	1-linoleoyl-GPI (18:2)*	4.14e-06	0.0874789	0.0502977	0.12466	1.46e-09	0.129552	0.0877327	0.171371
META_596.3569_6150.0000	2-oleoyl-GPC (18:1)*	1.68e-40	-0.244289	-0.279691	-0.208887	5.71e-15	-0.165967	-0.207345	-0.12459
META_597.3045_5599.0000	1-oleoyl-GPI (18:1)*	0.864068	-0.0032141	-0.0400228	0.0335946	0.0305214	0.0470516	0.00442595	0.0896772
META_608.4649_1907.0000	1-lignoceroyl-GPC (24:0)	5.24e-42	-0.249127	-0.284526	-0.213727	6.55e-23	-0.213013	-0.254915	-0.17111
META_608.5248_2664.0000	palmitoleoyl-linoleoyl-glycerol (16:1/18:2) [1]*	1.45e-33	0.229477	0.192679	0.266274	1.21e-14	0.173915	0.130029	0.2178
META_608.5248_2733.0000	diacylglycerol (16:1/18:2 [2], 16:0/18:3 [1])*	1.81e-31	0.226154	0.188602	0.263705	2.41e-17	0.192985	0.148709	0.23726
META_610.5405_3080.0000	palmitoyl-linoleoyl-glycerol (16:0/18:2) [1]*	7.15e-39	0.252926	0.215453	0.290399	9.9e-21	0.209208	0.165715	0.252701
META_610.5405_3197.0000	palmitoyl-linoleoyl-glycerol (16:0/18:2) [2]*	4.09e-32	0.234347	0.19586	0.272834	1.17e-21	0.214751	0.171174	0.258328
META_612.5561_3562.0000	palmitoyl-oleoyl-glycerol (16:0/18:1) [1]*	2.01e-34	0.238753	0.200985	0.276522	1.28e-22	0.230544	0.184925	0.276163
META_612.5561_3695.0000	palmitoyl-oleoyl-glycerol (16:0/18:1) [2]*	2.06e-40	0.260832	0.22299	0.298675	1.86e-29	0.25186	0.208679	0.295041
META_618.3412_5965.0000	2-arachidonoyl-GPC (20:4)*	3.3e-05	-0.0797091	-0.117298	-0.04212	0.104031	-0.0354282	-0.078149	0.00729256
META_626.8673_1800.0000	X - 24806	0.386628	0.0163262	-0.0206444	0.0532967	0.615283	0.0115349	-0.0334704	0.0565401
META_634.5405_2689.0000	linoleoyl-linoleoyl-glycerol (18:2/18:2) [1]*	0.00535606	0.0546926	0.0162124	0.0931727	2.07e-05	0.0943922	0.0510111	0.137773
META_634.5405_3015.0000	palmitoyl-arachidonoyl-glycerol (16:0/20:4) [2]*	1.33e-17	0.168151	0.129793	0.206508	5.27e-12	0.163634	0.117409	0.209858
META_636.5561_3115.0000	oleoyl-linoleoyl-glycerol (18:1/18:2) [1]	3.31e-13	0.14369	0.105173	0.182206	1.64e-13	0.164834	0.121283	0.208384
META_636.5561_3223.0000	oleoyl-linoleoyl-glycerol (18:1/18:2) [2]	1.51e-14	0.15219	0.11357	0.19081	1.34e-13	0.165338	0.121815	0.208862
META_638.5718_3571.0000	oleoyl-oleoyl-glycerol (18:1/18:1) [1]*	2.06e-27	0.211523	0.173674	0.249372	6.73e-19	0.199399	0.155767	0.243031
META_638.5718_3695.0000	oleoyl-oleoyl-glycerol (18:1/18:1) [2]*	5.7e-31	0.226698	0.18873	0.264666	3.19e-18	0.19352	0.150305	0.236735
META_658.5405_2566.0000	linoleoyl-arachidonoyl-glycerol (18:2/20:4) [1]*	8.48e-23	0.190083	0.152481	0.227686	1.85e-14	0.173606	0.129478	0.217733
META_658.5405_2624.0000	linoleoyl-arachidonoyl-glycerol (18:2/20:4) [2]*	0.00172845	0.0627206	0.0235075	0.101934	3.96e-09	0.132378	0.088455	0.176302
META_660.5561_2907.0000	oleoyl-arachidonoyl-glycerol (18:1/20:4) [1]*	1.4e-17	0.170157	0.131314	0.209001	5.14e-17	0.188731	0.144945	0.232516
META_660.5561_2990.0000	oleoyl-arachidonoyl-glycerol (18:1/20:4) [2]*	4.7e-33	0.23366	0.195879	0.271441	6.66e-15	0.175839	0.131893	0.219785
META_661.5263_2172.0000	X - 24106	1.77e-08	-0.105135	-0.141626	-0.0686433	0.0625094	-0.0402827	-0.0826714	0.00210601
META_673.5279_1860.0000	sphingomyelin (d18:2/14:0, d18:1/14:1)*	1.97e-16	0.174865	0.133419	0.216312	4.07e-11	0.156956	0.110567	0.203345
META_675.5435_1998.0000	sphingomyelin (d18:1/14:0, d16:1/16:0)*	4.89e-05	0.0787776	0.0407968	0.116758	1.74e-05	0.0942105	0.0513029	0.137118					0.00961491	0.0499951	0.012162	0.0878283
META_677.5592_2060.0000	myristoyl dihydrosphingomyelin (d18:0/14:0)*	3.99e-09	0.114707	0.0766032	0.152812	0.000133736	0.0842256	0.0410586	0.127393
META_678.5068_1972.0000	phosphatidylcholine (14:0/14:0, 16:0/12:0)	6.36e-05	0.0741397	0.0378407	0.110439	0.722384	0.00762206	-0.0344451	0.0496892
META_682.5405_2468.0000	linoleoyl-docosahexaenoyl-glycerol (18:2/22:6) [2]*	9.02e-12	0.130902	0.0934278	0.168377	3.17e-05	0.0974622	0.0516357	0.143289
META_689.5592_2082.0000	sphingomyelin (d18:1/15:0, d16:1/17:0)*	0.609033	-0.00966969	-0.0467367	0.0273973	0.324552	0.0213127	-0.0211032	0.0637287					0.108241	-0.0306812	-0.0681251	0.00676272
META_690.5432_2220.0000	1-(1-enyl-palmitoyl)-2-myristoyl-GPC (P-16:0/14:0)*	6.45e-18	-0.167146	-0.204901	-0.129391	5.64e-07	-0.113422	-0.157734	-0.0691088
META_700.5275_2351.0000	1-(1-enyl-palmitoyl)-2-linoleoyl-GPE (P-16:0/18:2)*	1.9e-06	-0.0881572	-0.124372	-0.051943	0.00109809	-0.0703494	-0.112558	-0.0281404
META_700.5721_2623.0000	glycosyl-N-palmitoyl-sphingosine (d18:1/16:0)	1.58e-08	-0.104227	-0.140282	-0.0681716	0.00441544	0.0608685	0.0189829	0.102754
META_701.5592_2002.0000	sphingomyelin (d18:2/16:0, d18:1/16:1)*	4.38e-12	0.135059	0.0969749	0.173143	3.39e-14	0.167874	0.124746	0.211002					3.18e-07	0.096389	0.0595091	0.133269
META_702.5432_2600.0000	1-(1-enyl-palmitoyl)-2-oleoyl-GPE (P-16:0/18:1)*	0.0100978	-0.0473355	-0.0833919	-0.0112791	0.48505	-0.0149747	-0.0570273	0.0270778
META_703.5748_2168.0000	palmitoyl sphingomyelin (d18:1/16:0)	0.0272036	-0.0415186	-0.0783602	-0.00467703	0.871252	-0.00352279	-0.046144	0.0390985					0.0608644	-0.0355139	-0.0726484	0.00162064
META_705.5905_2290.0000	palmitoyl dihydrosphingomyelin (d18:0/16:0)*	0.00195544	0.0592721	0.0217787	0.0967655	0.531776	-0.0140324	-0.0580335	0.0299688
META_706.5381_2147.0000	1-myristoyl-2-palmitoyl-GPC (14:0/16:0)	7.41e-05	0.0741892	0.0375337	0.110845	0.0285541	0.0472366	0.00495838	0.0895148
META_714.4667_1518.0000	X - 24027	0.174542	0.026333	-0.0116862	0.0643523	0.274902	0.023483	-0.018684	0.0656501
META_716.5224_2275.0000	1-palmitoyl-2-linoleoyl-GPE (16:0/18:2)	1.9e-13	0.136272	0.100117	0.172426	9.07e-05	0.0837416	0.0418654	0.125618
META_716.5588_2218.0000	1-(1-enyl-palmitoyl)-2-palmitoleoyl-GPC (P-16:0/16:1)*	1.55e-17	-0.17677	-0.217177	-0.136363	4.89e-14	-0.173062	-0.217806	-0.128317
META_717.5905_2312.0000	sphingomyelin (d18:1/17:0, d17:1/18:0, d19:1/16:0)	0.775001	0.00536192	-0.0314159	0.0421397	0.925379	0.00202981	-0.0404655	0.0445251
META_718.5381_2509.0000	1-palmitoyl-2-oleoyl-GPE (16:0/18:1)	4.15e-30	0.208551	0.173084	0.244017	3.35e-17	0.178751	0.13753	0.219973
META_718.5745_2454.0000	1-(1-enyl-palmitoyl)-2-palmitoyl-GPC (P-16:0/16:0)*	5.2e-19	-0.171795	-0.209349	-0.134241	7.19e-13	-0.153126	-0.194723	-0.111529
META_719.5691_2128.0000	X - 24870	3.61e-07	-0.09681	-0.134028	-0.0595921	0.614639	-0.0110359	-0.0540161	0.0319443
META_720.5901_2415.0000	1-palmityl-2-palmitoyl-GPC (O-16:0/16:0)*	1.68e-12	-0.1368	-0.174635	-0.0989658	0.000297903	-0.0784557	-0.120923	-0.0359888
META_724.5275_2270.0000	1-(1-enyl-palmitoyl)-2-arachidonoyl-GPE (P-16:0/20:4)*	0.737447	-0.00626847	-0.0429289	0.030392	0.637267	0.0103425	-0.0326654	0.0533503
META_728.5588_2633.0000	1-(1-enyl-stearoyl)-2-linoleoyl-GPE (P-18:0/18:2)*	0.000364392	-0.0655262	-0.101528	-0.0295247	1.07e-05	-0.0937124	-0.135365	-0.0520597
META_728.6035_3053.0000	glycosyl-N-stearoyl-sphingosine (d18:1/18:0)	0.119544	-0.0297288	-0.0671636	0.00770603	0.174087	-0.0303308	-0.0740782	0.0134166
META_729.5905_2167.0000	sphingomyelin (d18:1/18:1, d18:2/18:0)	4.39e-22	0.18469	0.147512	0.221868	1.67e-16	0.181168	0.13841	0.223925
META_730.5381_1976.0000	1-myristoyl-2-linoleoyl-GPC (14:0/18:2)*	9.63e-14	0.13797	0.101813	0.174126	0.000146419	0.0816732	0.0395668	0.12378
META_730.5745_2950.0000	1-(1-enyl-stearoyl)-2-oleoyl-GPE (P-18:0/18:1)	0.0625981	-0.0343396	-0.0704863	0.00180716	0.0414461	-0.0435553	-0.0854199	-0.00169061
META_731.6061_2400.0000	stearoyl sphingomyelin (d18:1/18:0)	8.65e-18	0.160978	0.124471	0.197485	6.36e-15	0.167693	0.12581	0.209575					1.4e-15	0.149092	0.112686	0.185497
META_732.5537_2160.0000	1-palmitoyl-2-palmitoleoyl-GPC (16:0/16:1)*	1.76e-25	0.193979	0.157864	0.230093	1.89e-11	0.144728	0.102679	0.186777
META_734.5694_2365.0000	1,2-dipalmitoyl-GPC (16:0/16:0)	0.335608	0.0186688	-0.0193415	0.056679	0.672476	0.0092248	-0.0335612	0.0520108
META_738.5068_2065.0000	1-palmitoyl-2-eicosapentaenoyl-GPE (16:0/20:5)*	3.19e-06	0.0896336	0.0519783	0.127289	0.0476457	0.0438105	0.000455018	0.0871661
META_740.5224_2198.0000	1-palmitoyl-2-arachidonoyl-GPE (16:0/20:4)*	1.42e-22	0.180633	0.144705	0.216561	7.59e-08	0.114879	0.0731211	0.156637
META_742.5745_2226.0000	1-(1-enyl-palmitoyl)-2-linoleoyl-GPC (P-16:0/18:2)*	7.88e-45	-0.267558	-0.304268	-0.230848	1.12e-24	-0.220916	-0.262646	-0.179187
META_744.5537_2057.0000	1-pentadecanoyl-2-linoleoyl-GPC (15:0/18:2)*	0.338538	0.0179923	-0.0188636	0.0548483	0.205713	-0.0272316	-0.0694198	0.0149565
META_744.5537_2522.0000	1-stearoyl-2-linoleoyl-GPE (18:0/18:2)*	1.7e-11	0.124076	0.0880698	0.160082	0.000975073	0.0701794	0.0285013	0.111857
META_744.5901_2200.0000	1-palmityl-2-linoleoyl-GPC (O-16:0/18:2)*	1.74e-31	-0.21718	-0.253231	-0.18113	6.39e-13	-0.153843	-0.195539	-0.112147
META_744.5901_2443.0000	1-(1-enyl-palmitoyl)-2-oleoyl-GPC (P-16:0/18:1)*	1.04e-32	-0.242964	-0.282473	-0.203455	1.32e-25	-0.239429	-0.28375	-0.195108
META_746.5694_2224.0000	phosphatidylcholine (15:0/18:1, 17:0/16:1)*	1.91e-13	0.138132	0.101481	0.174783	0.0447805	0.0432727	0.00100893	0.0855365
META_746.5694_2858.0000	1-stearoyl-2-oleoyl-GPE (18:0/18:1)	6.01e-13	0.134359	0.0979356	0.170783	7.05e-06	0.095889	0.0541298	0.137648
META_746.6058_2456.0000	1-palmityl-2-oleoyl-GPC (O-16:0/18:1)*	9.6e-35	-0.241792	-0.279849	-0.203734	3.92e-15	-0.175993	-0.219602	-0.132385
META_748.5275_2181.0000	1-(1-enyl-palmitoyl)-2-docosahexaenoyl-GPE (P-16:0/22:6)*	3.45e-07	-0.0948047	-0.13119	-0.0584195	0.289033	-0.0226689	-0.0645876	0.0192498
META_748.6214_2548.0000	1-palmityl-2-stearoyl-GPC (O-16:0/18:0)*	1.29e-06	-0.0893084	-0.125401	-0.0532163	0.509763	-0.0141293	-0.0561551	0.0278965
META_752.5588_2511.0000	1-(1-enyl-stearoyl)-2-arachidonoyl-GPE (P-18:0/20:4)*	0.989606	0.000243157	-0.0363511	0.0368374	0.0388436	-0.0448308	-0.0873619	-0.00229971
META_754.5381_1914.0000	1-myristoyl-2-arachidonoyl-GPC (14:0/20:4)*	8.34e-18	0.159371	0.123246	0.195495	1.78e-05	0.0917578	0.0499112	0.133604
META_754.5745_2669.0000	1-(1-enyl-stearoyl)-2-dihomo-linolenoyl-GPE (P-18:0/20:3)*	3.98e-06	0.085016	0.0489433	0.121089	0.0821931	0.0372571	-0.00475973	0.079274
META_757.6218_2383.0000	sphingomyelin (d18:1/20:1, d18:2/20:0)*	0.000563204	0.0674656	0.0291505	0.105781	0.000890097	0.0746583	0.0306618	0.118655
META_758.5694_2160.0000	1-palmitoyl-2-linoleoyl-GPC (16:0/18:2)	0.00111106	0.0607267	0.0242468	0.0972066	0.0750284	0.0385687	-0.00389577	0.0810332
META_759.6375_2685.0000	sphingomyelin (d18:1/20:0, d16:1/22:0)*	4.02e-11	0.123776	0.087164	0.160389	8.31e-10	0.132152	0.0901231	0.17418					0.0896306	0.0315285	-0.0048811	0.0679382
META_760.5850_2358.0000	1-palmitoyl-2-oleoyl-GPC (16:0/18:1)	1.38e-24	0.190491	0.154329	0.226654	3.69e-08	0.118865	0.0766748	0.161054
META_762.6007_2653.0000	1-palmitoyl-2-stearoyl-GPC (16:0/18:0)	1.8e-09	-0.115564	-0.153116	-0.0780119	7.44e-07	-0.107794	-0.150379	-0.06521
META_764.5224_2119.0000	1-palmitoyl-2-docosahexaenoyl-GPE (16:0/22:6)*	6.96e-10	0.118957	0.0812615	0.156652	0.000736795	0.0745599	0.0313045	0.117815
META_766.5745_2154.0000	1-(1-enyl-palmitoyl)-2-arachidonoyl-GPC (P-16:0/20:4)*	0.00371579	-0.0540442	-0.0905387	-0.0175496	1.55e-05	-0.0941003	-0.136704	-0.0514962
META_768.5537_1988.0000	1-pentadecanoyl-2-arachidonoyl-GPC (15:0/20:4)*	4.12e-17	0.153988	0.118304	0.189672	7.1e-06	0.0957409	0.054034	0.137448
META_768.5537_2424.0000	1-stearoyl-2-arachidonoyl-GPE (18:0/20:4)	1.14e-30	0.210774	0.175286	0.246261	1.67e-09	0.128326	0.0867493	0.169902
META_768.5901_2183.0000	1-palmityl-2-arachidonoyl-GPC (O-16:0/20:4)*	0.548583	0.0112701	-0.025563	0.0481033	0.462947	-0.0162948	-0.0598223	0.0272327
META_770.5694_2567.0000	1-stearoyl-2-dihomo-linolenoyl-GPE (18:0/20:3n3 or 6)*	3.1e-41	0.244709	0.209588	0.27983	3.26e-17	0.179037	0.137768	0.220307
META_770.6058_2461.0000	1-(1-enyl-stearoyl)-2-linoleoyl-GPC (P-18:0/18:2)*	4.4e-49	-0.286766	-0.324239	-0.249293	4.22e-24	-0.221119	-0.263434	-0.178803
META_772.5850_2242.0000	1-margaroyl-2-linoleoyl-GPC (17:0/18:2)*	3.87e-13	-0.135075	-0.171388	-0.0987618	2.34e-10	-0.135758	-0.177572	-0.093945
META_772.6214_2724.0000	1-(1-enyl-stearoyl)-2-oleoyl-GPC (P-18:0/18:1)	9.31e-26	-0.207539	-0.245952	-0.169125	5.45e-19	-0.1961	-0.2389	-0.153299
META_773.6531_2793.0000	sphingomyelin (d18:1/21:0, d17:1/22:0, d16:1/23:0)*	0.000239339	0.0701201	0.0327381	0.107502	1.19e-05	0.0953248	0.0527456	0.137904
META_774.5432_2112.0000	1-(1-enyl-oleoyl)-2-docosahexaenoyl-GPE (P-18:1/22:6)*	3.11e-27	-0.198389	-0.234013	-0.162764	7.26e-13	-0.155375	-0.197581	-0.113169
META_774.6007_2450.0000	1-margaroyl-2-oleoyl-GPC (17:0/18:1)*	0.00270078	0.0567447	0.0196872	0.0938022	0.0224321	-0.0490846	-0.0912179	-0.00695136
META_776.5588_2401.0000	1-(1-enyl-stearoyl)-2-docosahexaenoyl-GPE (P-18:0/22:6)*	5.26e-22	-0.177754	-0.213607	-0.141901	5.34e-11	-0.139624	-0.181145	-0.0981029
META_778.5381_1859.0000	1-myristoyl-2-docosahexaenoyl-GPC (14:0/22:6)*	0.806735	-0.00470783	-0.0424374	0.0330217	0.191871	-0.0285114	-0.0713408	0.0143179
META_778.5745_2500.0000	1-(1-enyl-stearoyl)-2-docosapentaenoyl-GPE (P-18:0/22:5n3)*	0.00236539	-0.0576583	-0.0948142	-0.0205024	0.00839724	-0.0573725	-0.100021	-0.0147237
META_780.5537_1939.0000	1-linoleoyl-2-linolenoyl-GPC (18:2/18:3)*	1.19e-28	-0.203487	-0.239034	-0.167939	8.34e-10	-0.133959	-0.176559	-0.0913592
META_780.5537_1989.0000	1-palmitoyl-2-eicosapentaenoyl-GPC (16:0/20:5)*	0.0310773	0.0418291	0.00380741	0.0798507	0.0246124	0.0496423	0.00635576	0.0929288
META_782.5694_2006.0000	1,2-dilinoleoyl-GPC (18:2/18:2)	2.54e-22	-0.178178	-0.213837	-0.14252	3.83e-15	-0.167811	-0.209374	-0.126248
META_782.5694_2091.0000	1-palmitoyl-2-arachidonoyl-GPC (16:0/20:4n6)	1.99e-31	0.213309	0.177865	0.248752	1.86e-13	0.156432	0.115005	0.197859
META_785.6531_2666.0000	sphingomyelin (d18:1/22:1, d18:2/22:0, d16:1/24:1)*	2.39e-06	0.0903806	0.0528894	0.127872	5.23e-08	0.119595	0.0766597	0.162531
META_786.6007_2380.0000	1-stearoyl-2-linoleoyl-GPC (18:0/18:2)*	4.24e-08	-0.101301	-0.137448	-0.0651548	0.00141248	-0.0682574	-0.110137	-0.0263773
META_787.6687_3083.0000	behenoyl sphingomyelin (d18:1/22:0)*	1.48e-15	0.150527	0.113739	0.187315	4.26e-14	0.162439	0.120541	0.204336					7.4e-11	0.121596	0.0851223	0.158071
META_788.6163_2644.0000	1-stearoyl-2-oleoyl-GPC (18:0/18:1)	7.28e-08	0.100786	0.064177	0.137394	0.217312	0.0265042	-0.0156136	0.0686221
META_789.6844_3150.0000	behenoyl dihydrosphingomyelin (d18:0/22:0)*	2.56e-62	0.3073	0.271993	0.342608	1.79e-29	0.23991	0.198784	0.281036
META_790.5745_2041.0000	1-(1-enyl-palmitoyl)-2-docosahexaenoyl-GPC (P-16:0/22:6)*	1.97e-27	-0.200976	-0.236924	-0.165028	2.59e-15	-0.168362	-0.209803	-0.126921
META_792.5537_1925.0000	1-pentadecanoyl-2-docosahexaenoyl-GPC (15:0/22:6)*	1.86e-08	-0.108164	-0.145769	-0.0705591	2.52e-08	-0.121858	-0.16459	-0.0791249
META_792.5537_2317.0000	1-stearoyl-2-docosahexaenoyl-GPE (18:0/22:6)*	1.86e-16	0.155902	0.11898	0.192823	1.55e-14	0.166545	0.124335	0.208756
META_794.6058_2350.0000	1-(1-enyl-stearoyl)-2-arachidonoyl-GPC (P-18:0/20:4)	5.27e-08	-0.101364	-0.13779	-0.0649387	0.0073748	-0.0583264	-0.100975	-0.0156779
META_796.5850_2165.0000	1-margaroyl-2-arachidonoyl-GPC (17:0/20:4)*	0.917742	0.0019055	-0.0342678	0.0380788	0.106577	-0.0344686	-0.0763373	0.00740023
META_796.6214_2378.0000	1-stearyl-2-arachidonoyl-GPC (O-18:0/20:4)*	1.86e-07	-0.0986716	-0.135694	-0.0616489	0.107978	-0.0350748	-0.0778503	0.00770079
META_799.6686_2845.0000	sphingomyelin (d18:2/23:0, d18:1/23:1, d17:1/24:1)*	0.0306472	0.0424238	0.00396049	0.0808872	0.00256081	0.0671101	0.0235254	0.110695					0.860092	0.00340743	-0.0344953	0.0413101
META_801.6844_3200.0000	tricosanoyl sphingomyelin (d18:1/23:0)*	2.14e-14	0.144928	0.107932	0.181924	2.96e-13	0.156626	0.11479	0.198462					2.25e-13	0.137371	0.100812	0.17393
META_806.5694_1969.0000	1-linoleoyl-2-arachidonoyl-GPC (18:2/20:4n6)*	3.13e-05	-0.0774858	-0.113918	-0.0410533	2.29e-08	-0.119606	-0.161421	-0.0777913
META_806.5694_2023.0000	1-palmitoyl-2-docosahexaenoyl-GPC (16:0/22:6)	0.111994	-0.0303198	-0.0677152	0.00707566	0.0774236	-0.0388222	-0.081916	0.00427154
META_810.6007_2300.0000	1-stearoyl-2-arachidonoyl-GPC (18:0/20:4)	3.74e-09	0.111069	0.074242	0.147897	5.63e-06	0.0974573	0.0554634	0.139451
META_811.6686_2635.0000	sphingomyelin (d18:2/24:1, d18:1/24:2)*	0.000852676	0.0681665	0.0281316	0.108201	0.000795194	0.0754057	0.0313846	0.119427					0.152262	0.0269676	-0.00995899	0.0638941
META_812.6163_2384.0000	1-stearoyl-2-dihomo-linolenoyl-GPC (18:0/20:3n3 or 6)*	6.02e-46	0.259538	0.224398	0.294679	4.09e-26	0.225249	0.184	0.266497
META_813.6844_3033.0000	sphingomyelin (d18:1/24:1, d18:2/24:0)*	6.3e-15	0.146667	0.109983	0.183351	3.63e-08	0.119631	0.0771923	0.162069
META_814.6320_2639.0000	phosphatidylcholine (18:0/20:2, 20:0/18:2)*	1.16e-07	0.0994593	0.0627533	0.136165	0.00722704	0.0583768	0.0157994	0.100954
META_815.7000_3437.0000	lignoceroyl sphingomyelin (d18:1/24:0)	3.09e-14	0.141291	0.104995	0.177587	3.9e-13	0.155928	0.114062	0.197794					3.61e-08	0.103957	0.0670549	0.140858
META_818.6058_2235.0000	1-(1-enyl-stearoyl)-2-docosahexaenoyl-GPC (P-18:0/22:6)*	1.03e-40	-0.245116	-0.280539	-0.209694	1.09e-25	-0.22244	-0.263541	-0.181339
META_822.6371_2358.0000	1-stearyl-2-docosapentaenoyl-GPC (O-18:0/22:5n3)*	3.56e-42	-0.25264	-0.288458	-0.216822	4.75e-11	-0.142304	-0.184509	-0.1001
META_830.5694_1871.0000	1-linoleoyl-2-docosahexaenoyl-GPC (18:2/22:6)*	3.06e-32	-0.222975	-0.259515	-0.186435	3.87e-25	-0.220502	-0.261733	-0.17927
META_832.5850_2011.0000	1-oleoyl-2-docosahexaenoyl-GPC (18:1/22:6)*	6.65e-45	-0.266292	-0.302797	-0.229787	8.83e-24	-0.21729	-0.259179	-0.1754
META_834.6012_2197.0000	1-stearoyl-2-docosahexaenoyl-GPC (18:0/22:6)	1.25e-06	-0.0925104	-0.129848	-0.0551733	0.570722	-0.0124875	-0.0556718	0.0306968
META_836.6163_2282.0000	1-stearoyl-2-docosapentaenoyl-GPC (18:0/22:5n3)*	0.877724	0.003088	-0.0362631	0.0424391	0.832224	0.0047237	-0.0389973	0.0484447
META_838.6320_2444.0000	1-stearoyl-2-adrenoyl-GPC (18:0/22:4)*	7.05e-38	0.237991	0.202236	0.273747	4.62e-11	0.141818	0.0997832	0.183853
META_852.5596_2730.0000	1-palmitoyl-2-linoleoyl-GPI (16:0/18:2)	5.28e-29	0.208026	0.171926	0.244126	7.03e-11	0.15072	0.10565	0.19579
META_854.5753_3140.0000	1-palmitoyl-2-oleoyl-GPI (16:0/18:1)*	7.04e-17	0.156683	0.120096	0.193269	2.98e-10	0.13528	0.0933662	0.177194
META_862.6250_2527.0000	lactosyl-N-palmitoyl-sphingosine (d18:1/16:0)	1.27e-23	-0.184758	-0.220605	-0.148912	0.105663	-0.034828	-0.0770228	0.00736686
META_876.5596_2567.0000	1-palmitoyl-2-arachidonoyl-GPI (16:0/20:4)*	6.03e-37	0.233925	0.198306	0.269544	2.94e-10	0.134634	0.0929337	0.176334
META_880.5909_3185.0000	1-stearoyl-2-linoleoyl-GPI (18:0/18:2)	0.000745493	0.0649406	0.0272216	0.10266	0.0295969	0.0476652	0.00472564	0.0906047
META_882.6066_3711.0000	1-stearoyl-2-oleoyl-GPI (18:0/18:1)*	1.06e-10	0.121369	0.0846539	0.158084	0.0813115	0.0377977	-0.00470582	0.0803011
META_90.0549_1280.0000	sarcosine	0.0211242	-0.0443788	-0.0820974	-0.00666026	0.000652421	-0.0761781	-0.119939	-0.0324174
META_904.5909_3000.0000	1-stearoyl-2-arachidonoyl-GPI (18:0/20:4)	3.86e-16	0.153415	0.116686	0.190145	0.000105686	0.0838006	0.0414926	0.126109
META_906.6066_3271.0000	1-stearoyl-2-dihomo-linolenoyl-GPI (18:0/20:3n3 or 6)*	3.19e-39	0.239148	0.203889	0.274407	4.4e-09	0.125017	0.0834098	0.166624
META_928.5909_2800.0000	1-stearoyl-2-docosahexaenoyl-GPI (18:0/22:6)*	0.000226676	0.0734895	0.0344589	0.11252	0.844483	-0.00471466	-0.0518453	0.042416
META_972.7345_3778.0000	lactosyl-N-nervonoyl-sphingosine (d18:1/24:1)*	3.06e-24	-0.188212	-0.224219	-0.152205	2.85e-06	-0.100332	-0.142254	-0.0584104

## Sheet: Supplementary Data 5
		Imputed Airwave				Real Airwave				Real UKB				Real NPC
MZRT	BIOCHEMICAL	pvalue	coefs	low_ci	high_ci	pvalue	coefs	low_ci	high_ci	pvalue	coefs	low_ci	high_ci	pvalue	coefs	low_ci	high_ci
META_103.0400_1258.0000	2-hydroxybutyrate/2-hydroxyisobutyrate	1.69e-08	0.101399	0.0662519	0.136546	9.9e-15	0.158866	0.118896	0.198835
META_103.0400_1443.3000	3-hydroxybutyrate (BHBA)	0.021403	0.0407729	0.00604431	0.0755015	0.790669	-0.00541778	-0.0454387	0.0346032
META_104.0706_2059.0000	2-aminobutyrate	0.000361886	0.0637958	0.0287628	0.0988289	0.035049	0.0432958	0.00303928	0.0835524
META_114.0661_2055.0000	creatinine	1.2e-09	0.125987	0.0854912	0.166483	5.02e-07	0.133658	0.0816595	0.185656
META_116.0353_2155.0000	succinimide	1.66e-08	-0.102645	-0.138201	-0.0670885	4.45e-10	-0.133742	-0.17559	-0.0918947
META_116.0717_909.4000	valine	2.19e-27	0.214998	0.176507	0.25349	8.88e-13	0.155127	0.112814	0.197439	0	0.266392	0.260133	0.272651
META_118.0498_826.0000	N-acetylglycine	1.6e-33	-0.223068	-0.258865	-0.18727	1.19e-20	-0.196239	-0.237129	-0.15535
META_121.0720_700.0000	urea	0.000627818	0.0651994	0.0278519	0.102547	0.679526	0.00904621	-0.0338906	0.0519831
META_129.0557_2170.0000	4-methyl-2-oxopentanoate	1.32e-22	0.201467	0.161426	0.241508	0.000471193	0.0799775	0.0351905	0.124764
META_130.0862_1335.0000	N-methylproline	1.17e-05	-0.0775925	-0.112237	-0.0429479	0.00045904	-0.0713953	-0.111297	-0.0314939
META_131.0713_1725.0000	3-hydroxyhexanoate	0.000819755	-0.0597837	-0.0947804	-0.024787	0.342516	0.0193153	-0.0205811	0.0592118
META_131.0713_1840.0000	alpha-hydroxyisocaproate	2.52e-25	0.224464	0.182533	0.266395	6.02e-15	0.190783	0.143176	0.238391
META_132.1019_2800.0000	isoleucine	1.49e-38	0.245949	0.209348	0.282549	2.09e-20	0.200241	0.158241	0.24224	0	0.181849	0.175532	0.188166
META_132.1019_2864.0000	leucine	3.43e-34	0.238733	0.200829	0.276636	4.34e-22	0.216229	0.172816	0.259642	0	0.199249	0.19276	0.205737
META_141.0923_3718.0000	X - 16944	0.691368	0.00706428	-0.0278227	0.0419512	7.74e-05	0.0814056	0.0410929	0.121718
META_143.1077_4362.0000	caprylate (8:0)	0.000370307	-0.0632775	-0.0980848	-0.0284701	0.099227	-0.0339251	-0.0742625	0.0064122
META_144.1019_1440.0000	stachydrine	5.94e-06	-0.0800085	-0.114588	-0.0454296	3.05e-05	-0.0849138	-0.124768	-0.0450599
META_146.0812_1200.0000	X - 22836	8.05e-07	-0.0870757	-0.121604	-0.0525476	0.0734437	-0.0382212	-0.0800735	0.00363104
META_146.1175_2052.0000	deoxycarnitine	5.16e-06	-0.107862	-0.154172	-0.0615516	0.13758	0.0362749	-0.0116155	0.0841653
META_148.0437_1147.0000	methionine	1.13e-05	0.0782938	0.0433882	0.113199	0.989576	0.000269851	-0.0402285	0.0407682
META_148.0604_1500.0000	glutamate	1.95e-138	0.493172	0.456621	0.529724	3.17e-79	0.430918	0.387877	0.473958
META_159.1026_3446.0000	3-hydroxyoctanoate	0.0585511	-0.0338315	-0.0688874	0.00122444	0.798034	0.00524753	-0.0349628	0.0454578
META_160.0966_1051.0000	X - 24738	1.39e-05	-0.0767228	-0.111286	-0.0421596	0.0046367	-0.0622875	-0.105383	-0.0191923
META_162.0760_1912.0000	2-aminoadipate	1.61e-41	0.257	0.220251	0.293749	1.07e-15	0.177638	0.134516	0.220761
META_164.0553_1141.0000	4-hydroxyglutamate	2.59e-88	0.358848	0.324725	0.392971	5.38e-57	0.341455	0.300666	0.382243
META_165.0921_4285.0000	X - 11478	0.733324	-0.00602862	-0.0407201	0.0286628	0.00289869	0.060833	0.0208226	0.100843
META_165.0924_4238.4000	X - 21319	0.664724	-0.00766486	-0.0423384	0.0270087	0.675969	0.00857963	-0.0316694	0.0488286
META_166.0532_1272.0000	methionine sulfoxide	0.228789	-0.0213329	-0.0560821	0.0134164	0.515715	-0.0132613	-0.0532662	0.0267436
META_166.0862_2878.0000	phenylalanine	5.05e-20	0.165719	0.130514	0.200924	7.79e-16	0.163574	0.124061	0.203086
META_167.0210_757.1000	urate	1.97e-56	0.342349	0.300851	0.383847	1.03e-52	0.393561	0.344387	0.442734
META_167.1079_4529.0000	X - 21607	0.00508476	-0.0497356	-0.084518	-0.0149533	0.242813	0.0241562	-0.0163916	0.0647039
META_169.1230_4807.0000	X - 23295	2.18e-10	-0.115004	-0.150402	-0.0796061	0.00293659	-0.0627832	-0.104131	-0.0214354
META_169.1230_4886.0000	X - 23293	0.0209344	0.0408825	0.00618684	0.0755781	0.00299725	0.061702	0.0209805	0.102423
META_169.1230_4976.0000	X - 23297	0.00430649	0.0504253	0.0158184	0.0850322	0.299648	-0.0229258	-0.0662646	0.0204131
META_171.1390_5090.7000	caprate (10:0)	6.17e-08	-0.0982603	-0.133755	-0.0627652	0.0300338	-0.044314	-0.0843414	-0.00428655
META_179.0465_1829.0000	X - 12170	3.26e-13	0.138741	0.101562	0.175921	7.73e-07	0.109081	0.0659259	0.152236
META_182.0811_2430.0000	tyrosine	6.95e-20	0.171936	0.135271	0.208602	1.16e-16	0.170645	0.130583	0.210706	0	0.196371	0.190142	0.2026
META_183.1390_5085.8000	10-undecenoate (11:1n1)	0.00828014	0.0477239	0.0123084	0.0831394	0.609143	0.0104073	-0.0295033	0.0503179
META_183.1391_3345.0000	X - 21736	0.337477	0.0169991	-0.0177457	0.0517439	0.000550525	0.0733494	0.0317782	0.114921
META_187.1339_4634.7000	3-hydroxydecanoate	0.260359	0.0199858	-0.0148241	0.0547956	0.292468	0.0215496	-0.018584	0.0616832
META_188.0928_2011.0000	X - 13529	2.01e-13	0.139558	0.102494	0.176622	6.54e-09	0.126401	0.0838513	0.168951
META_193.1235_4870.0000	X - 18921	0.625499	-0.00867422	-0.0435183	0.0261699	0.574743	0.0113911	-0.0284161	0.0511982
META_195.1392_5153.0000	X - 21343	0.0159168	0.042708	0.0079928	0.0774232	0.10653	0.0328259	-0.00704218	0.0726941
META_197.1547_5224.0000	5-dodecenoate (12:1n7)	8.42e-05	0.0704237	0.0353561	0.105491	0.0269297	0.0460834	0.00526553	0.0869012
META_197.1552_5263.0000	X - 22764	0.00102099	0.0582048	0.0234947	0.0929149	0.292256	0.0215269	-0.0185469	0.0616007
META_199.1703_5300.0000	laurate (12:0)	0.600886	0.0093757	-0.0257623	0.0445137	0.552906	0.0121766	-0.0280573	0.0524105					0.985817	0.000315352	-0.0344649	0.0350956
META_204.1230_2282.0000	acetylcarnitine (C2)	2.99e-07	0.091875	0.0568002	0.12695	0.000590049	0.0707735	0.0304413	0.111106
META_215.1652_5175.0000	3-hydroxylaurate	0.0710508	0.0320216	-0.00274793	0.0667912	0.933339	0.00171401	-0.0384665	0.0418945
META_216.0631_659.0000	glycerophosphoethanolamine	0.0176602	-0.0434751	-0.0793827	-0.00756757	0.923227	-0.00198516	-0.042377	0.0384067
META_218.1386_2590.0000	propionylcarnitine (C3)	4.12e-27	0.216436	0.177475	0.255397	7.97e-18	0.193206	0.149524	0.236887
META_222.0791_2537.0000	X - 16580	0.869415	0.00294959	-0.0322263	0.0381255	0.222467	0.0250479	-0.0152032	0.065299
META_223.1705_5315.0000	X - 12442	0.00181482	0.0552175	0.0205363	0.0898988	0.0593759	0.0386714	-0.00153072	0.0788735
META_224.0618_3740.0000	4-androsten-3beta,17beta-diol disulfate (1)	1.28e-13	0.14959	0.110185	0.188995	2.14e-11	0.147744	0.104702	0.190787
META_225.1860_5346.9000	myristoleate (14:1n5)	1.12e-07	0.0947643	0.0598361	0.129692	0.000373026	0.0740303	0.0332961	0.114765
META_227.2016_5440.0000	myristate (14:0)	2.78e-06	0.0833082	0.048522	0.118094	0.000642489	0.0699389	0.0298113	0.110067					0.00074245	0.0599727	0.0251506	0.0947948
META_232.0594_3249.0000	X - 21470	0.000132522	0.0728876	0.0355418	0.110233	3.05e-06	0.0997092	0.0579251	0.141493
META_236.0930_2843.0000	X - 15497	0.000376921	0.0645477	0.028995	0.1001	5.65e-06	0.094365	0.053695	0.135035
META_238.0774_3868.0000	pregnen-diol disulfate*	0.0212591	0.0455578	0.00679667	0.084319	0.0124421	0.0550305	0.0118881	0.098173
META_239.0924_2840.0000	3-carboxy-4-methyl-5-propyl-2-furanpropanoate (CMPF)	3.41e-13	-0.132025	-0.167435	-0.0966158	0.00658542	-0.0568651	-0.0978677	-0.0158625
META_239.1655_5196.0000	X - 21353	0.797949	0.0045408	-0.030235	0.0393166	0.819502	0.00469209	-0.0356277	0.0450119
META_241.1440_3121.0000	X - 11438	0.511613	0.0117542	-0.0233571	0.0468655	0.00149357	-0.0655654	-0.105999	-0.0251321
META_241.1543_2402.3000	X - 24699	0.281807	0.0220145	-0.0180847	0.0621137	0.324326	0.0250251	-0.0247556	0.0748058
META_241.2173_5521.0000	pentadecanoate (15:0)	5.05e-05	0.071968	0.0372054	0.106731	0.00855805	0.053778	0.013703	0.093853
META_243.1350_2780.0000	hexanoylglutamine	0.00578154	0.0489565	0.0142011	0.0837119	0.0137331	0.0548911	0.0112447	0.0985376
META_243.1965_5335.0000	3-hydroxymyristate	0.0417591	0.0360676	0.00134638	0.0707887	0.466271	0.014933	-0.0252547	0.0551207
META_246.0743_3515.0000	X - 11440	1.22e-06	0.0959517	0.0572604	0.134643	1.84e-07	0.113587	0.0710126	0.156162
META_247.1288_2700.0000	gamma-glutamylvaline	1.08e-48	0.291316	0.253084	0.329547	8.7e-15	0.179225	0.134232	0.224218
META_248.0947_2809.0000	X - 16397	1.02e-05	0.078289	0.0435647	0.113013	0.000431897	0.0725436	0.0321879	0.112899
META_248.1492_2340.0000	3-hydroxybutyrylcarnitine (2)	0.00359759	0.0521136	0.017045	0.0871823	0.00312746	0.0606886	0.0204572	0.10092
META_248.1492_2400.0000	3-hydroxybutyrylcarnitine (1)	0.451548	0.013323	-0.0213722	0.0480182	0.000645717	0.0757716	0.0322877	0.119255
META_248.1675_1052.0000	X - 17335	0.238037	0.0213093	-0.0140954	0.056714	0.0444153	0.0417956	0.00104443	0.0825468
META_251.2017_5408.0000	X - 12450	0.000105592	0.0688181	0.0340646	0.103572	1.24e-06	0.0991348	0.0591587	0.139111
META_253.1083_2417.8000	X - 13866	0.000151431	-0.0690647	-0.104761	-0.0333685	0.261322	-0.0233169	-0.0640139	0.0173801
META_253.1446_3172.0000	X - 21735	0.016479	0.0424527	0.00776228	0.0771432	0.0819516	0.0389489	-0.00494196	0.0828398
META_253.2173_5475.0000	palmitoleate (16:1n7)	4.06e-12	0.123111	0.0884502	0.157772	2.54e-08	0.115391	0.0749169	0.155865
META_255.0876_1525.4000	X - 02269	1.89e-25	-0.188301	-0.223383	-0.153219	1.07e-10	-0.132931	-0.173112	-0.0927507
META_255.2329_5618.0000	palmitate (16:0)	5.13e-11	0.116249	0.0816708	0.150827	5.87e-08	0.110635	0.0707624	0.150507					3.26e-15	0.140514	0.10574	0.175287
META_257.1758_4000.0000	tetradecanedioate	0.798838	0.00451557	-0.0302231	0.0392543	0.0858228	-0.0354099	-0.0758145	0.00499471
META_258.1101_672.0000	glycerophosphorylcholine (GPC)	2.02e-15	-0.142447	-0.177432	-0.107463	4.9e-06	-0.0938061	-0.133966	-0.0536461
META_260.1856_3308.0000	hexanoylcarnitine (C6)	4.12e-08	0.0983076	0.0632625	0.133353	6.85e-13	0.148149	0.107941	0.188357
META_261.1445_2940.0000	gamma-glutamylisoleucine*	3.01e-45	0.288819	0.249388	0.328249	9.32e-28	0.257257	0.211684	0.30283
META_261.1445_2991.0000	gamma-glutamylleucine	4.26e-29	0.227949	0.18846	0.267437	1.21e-15	0.194061	0.146861	0.241262
META_263.1390_3107.0000	prolylphenylalanine	7.09e-29	0.274805	0.226999	0.322612	6.92e-18	0.231943	0.179605	0.284282
META_267.2329_5555.0000	10-heptadecenoate (17:1n7)	5.75e-11	0.115973	0.0813859	0.15056	3.97e-07	0.103927	0.0638552	0.143998
META_269.1244_2141.0000	N-acetylcarnosine	1.9e-43	0.35684	0.307046	0.406633	2.5e-20	0.28508	0.225161	0.344999
META_269.1508_3629.0000	X - 15486	0.00231941	0.0549567	0.0196105	0.0903029	7.69e-10	0.126379	0.0862694	0.166488
META_269.2486_5695.0000	15-methylpalmitate	1.49e-05	0.0769884	0.0421868	0.11179	0.187808	0.0289603	-0.0141475	0.072068
META_269.2486_5731.0000	margarate (17:0)	9.19e-07	0.0870268	0.0523345	0.121719	0.000721866	0.0690232	0.0290465	0.109
META_271.2278_5236.2000	16-hydroxypalmitate	7.76e-07	0.0881827	0.0532671	0.123098	0.00507659	0.0575064	0.0173017	0.0977112
META_275.2016_5395.0000	stearidonate (18:4n3)	4.78e-05	0.0723655	0.0375235	0.107207	2.92e-08	0.114315	0.0740439	0.154587
META_277.2173_5450.0000	linolenate [alpha or gamma; (18:3n3 or 6)]	2.57e-05	0.0746863	0.0399467	0.109426	4.32e-05	0.0831712	0.0433694	0.122973
META_279.2329_5535.0000	linoleate (18:2n6)	4.21e-06	0.0813603	0.0467514	0.115969	0.0001453	0.0773629	0.0374978	0.117228
META_281.2486_5655.0000	oleate/vaccenate (18:1)	4.62e-10	0.110165	0.0756192	0.144711	1.47e-06	0.0981472	0.0582818	0.138012
META_283.1037_1430.0000	N1-methylinosine	2.93e-13	0.129138	0.094602	0.163675	1.55e-22	0.197673	0.15842	0.236926
META_283.2642_5872.0000	stearate (18:0)	3.33e-05	0.0736482	0.0389024	0.108394	0.00579443	0.0562554	0.016312	0.0961988
META_286.1437_1168.0000	piperine	6.16e-07	0.0881479	0.0535617	0.122734	0.000399421	0.0719669	0.0321663	0.111768
META_286.2007_870.0000	X - 11261	1.09e-09	0.113096	0.0768318	0.14936	3.3e-17	0.171867	0.132239	0.211495
META_288.2169_950.0000	octanoylcarnitine (C8)	0.0533065	0.0346505	-0.000494045	0.069795	0.0642121	0.0379652	-0.00224324	0.0781736					0.00397883	0.0515879	0.0164915	0.0866843
META_290.1598_2558.0000	adipoylcarnitine (C6-DC)	0.315937	0.0186179	-0.0177779	0.0550136	0.0011862	0.0669218	0.0264969	0.107347
META_291.0833_643.0000	EDTA	0.0801604	0.0333881	-0.00401359	0.0707897	1.13e-05	0.0957774	0.0530958	0.138459
META_295.1288_2992.0000	gamma-glutamylphenylalanine	4.79e-32	0.229031	0.191375	0.266688	2.24e-17	0.18702	0.144135	0.229906
META_295.2642_5780.0000	10-nonadecenoate (19:1n9)	1.67e-06	0.0849932	0.0502719	0.119714	0.00310955	0.0605078	0.0204201	0.100595
META_297.2799_5993.0000	17-methylstearate	0.0129843	0.0442182	0.00933822	0.0790982	0.726434	0.00725103	-0.0333862	0.0478883
META_297.2799_6068.0000	nonadecanoate (19:0)	0.127526	0.0270893	-0.00775541	0.061934	0.0907118	-0.0346649	-0.0748323	0.00550259
META_298.2751_6300.0000	palmitoyl ethanolamide	1.58e-17	0.152351	0.117515	0.187187	1.01e-05	0.0911489	0.050767	0.131531
META_299.2591_5384.0000	9-hydroxystearate	0.0011443	0.0600783	0.0238948	0.0962617	0.103232	0.035376	-0.00718335	0.0779353
META_301.2173_5450.0000	eicosapentaenoate (EPA; 20:5n3)	0.00193249	0.0577697	0.0212679	0.0942715	0.000463357	0.0739644	0.0325978	0.115331
META_302.2321_1015.0000	X - 13431	1.45e-07	-0.0982281	-0.134765	-0.0616918	0.446007	-0.0161462	-0.057687	0.0253946
META_303.2329_5535.0000	arachidonate (20:4n6)	1.69e-09	0.106982	0.0722776	0.141687	3.71e-06	0.0952264	0.0549697	0.135483
META_304.2115_785.0000	X - 15469	0.129413	0.0281553	-0.00824001	0.0645506	0.0428929	-0.0423285	-0.0833015	-0.00135563
META_305.2486_5596.0000	dihomo-linolenate (20:3n3 or n6)	4.52e-11	0.116589	0.0820103	0.151168	6.83e-10	0.125843	0.0860234	0.165662
META_307.2642_5730.0000	dihomo-linoleate (20:2n6)	4.02e-07	0.0896085	0.0550182	0.124199	0.000148486	0.0773122	0.0374166	0.117208
META_309.2799_5950.0000	eicosenoate (20:1)	6.45e-05	0.0707525	0.0360816	0.105424	0.0116805	0.0518748	0.0115665	0.092183
META_311.2955_5908.0000	phytanate	0.0460982	-0.0356895	-0.0707607	-0.000618275	6.63e-09	-0.117618	-0.157229	-0.078007
META_311.2955_6295.0000	arachidate (20:0)	0.182514	-0.0236444	-0.0584145	0.0111256	0.00334986	-0.0595264	-0.0992741	-0.0197787
META_313.1192_4611.0000	X - 24849	4.21e-06	-0.084043	-0.119792	-0.0482942	0.000755627	-0.0711551	-0.112521	-0.0297895
META_313.1196_4760.0000	X - 11522	1.77e-06	-0.0873159	-0.123078	-0.051554	8.45e-05	-0.0830684	-0.124427	-0.0417094
META_313.1196_4892.0000	X - 11530	3.64e-05	-0.0759658	-0.111984	-0.0399472	0.00115005	-0.0690708	-0.110681	-0.0274611
META_314.2325_1057.0000	cis-4-decenoylcarnitine (C10:1)	0.398195	0.015259	-0.0201498	0.0506678	4.71e-05	0.0830582	0.0431137	0.123003
META_316.2482_1130.0000	decanoylcarnitine (C10)	0.0752769	0.0319034	-0.0032518	0.0670586	0.51961	0.0131847	-0.0269609	0.0533302					0.113204	0.0283934	-0.00674423	0.063531
META_317.1147_3097.9000	X - 21448	9.99e-06	-0.0811403	-0.117093	-0.0451871	0.0166511	-0.0506104	-0.0920304	-0.00919045
META_317.1149_3240.0000	X - 16946	1.49e-05	-0.0786525	-0.114205	-0.0430999	0.000646633	-0.0710815	-0.111885	-0.0302774
META_322.2751_6150.0000	linoleoyl ethanolamide	0.00951163	0.0459395	0.0112252	0.0806538	0.659738	0.00940558	-0.0324843	0.0512955
META_324.2908_6450.0000	oleoyl ethanolamide	1.14e-08	0.101148	0.0665089	0.135787	0.00280778	0.0611676	0.0210687	0.101266
META_324.9280_1796.0000	X - 24803	0.5313	-0.0112442	-0.0464583	0.0239699	0.017473	0.0501352	0.0087976	0.0914728
META_327.2329_5525.0000	docosahexaenoate (DHA; 22:6n3)	0.840696	-0.00364526	-0.0392014	0.0319109	0.685464	-0.00838792	-0.0489957	0.0322198
META_328.2476_1136.0000	X - 17337	0.343925	0.018589	-0.0199164	0.0570943	0.189115	0.027933	-0.0137672	0.0696332
META_328.3210_1787.0000	stearoyl ethanolamide	1.27e-16	0.148266	0.11335	0.183183	7.5e-05	0.0811969	0.0410602	0.121334
META_329.2486_5571.0000	docosapentaenoate (n3 DPA; 22:5n3)	7.75e-06	0.0793395	0.044614	0.114065	0.00197533	0.0641646	0.0235435	0.104786
META_329.2486_5624.5000	docosapentaenoate (n6 DPA; 22:5n6)	1.69e-09	0.10668	0.0720744	0.141285	0.00904159	0.058086	0.0144924	0.10168
META_335.2955_6034.0000	docosadienoate (22:2n6)	5.75e-06	0.0804081	0.0457104	0.115106	0.00143694	0.064974	0.025046	0.104902
META_337.1427_3730.0000	X - 18899	0.000415054	0.0639719	0.0284823	0.0994615	0.852669	-0.00383743	-0.0443538	0.036679
META_337.3112_6355.6000	erucate (22:1n9)	0.00205135	-0.054685	-0.0894367	-0.0199333	0.00521991	-0.0569976	-0.0969752	-0.0170201
META_338.2319_1049.0000	X - 23680	2.42e-05	0.0815253	0.0437271	0.119323	4.46e-10	0.131198	0.0901328	0.172263
META_340.9019_1803.0000	X - 24804	0.282932	0.0193967	-0.016017	0.0548105	0.000181683	0.0817715	0.0390052	0.124538
META_341.2697_5200.9000	eicosanodioate	1.18e-28	-0.204387	-0.240091	-0.168682	0.00033406	-0.0740739	-0.114503	-0.0336448
META_342.2632_1200.0000	X - 11540	1.62e-05	0.0771508	0.0421196	0.112182	0.0057799	0.0568019	0.0164826	0.0971211
META_344.2795_1235.0000	laurylcarnitine (C12)	0.0235068	0.0411637	0.0055491	0.0767783	0.780433	0.00577535	-0.0348494	0.0464002					0.0172407	0.0430035	0.00761787	0.0783891
META_349.2731_1627.0000	X - 23782	0.0122998	-0.0447303	-0.079743	-0.0097176	0.0167449	-0.0493257	-0.0897293	-0.00892216
META_352.0852_4134.0000	X - 11452	0.000279846	0.0642212	0.0296049	0.0988375	0.00540616	0.0585498	0.0173167	0.0997829
META_352.0866_4203.0000	X - 12231	0.00401118	0.0508024	0.0162096	0.0853952	0.543778	0.0131625	-0.0293493	0.0556743
META_352.1655_3325.0000	phenylalanyltryptophan	0.0575817	0.0336949	-0.00108482	0.0684746	0.624032	0.0100094	-0.0300322	0.050051
META_365.2693_5200.0000	X - 17654	0.86996	-0.00308122	-0.0399823	0.0338198	0.895048	-0.0027799	-0.0440998	0.03854
META_365.2694_5128.0000	X - 17653	0.149046	-0.0267542	-0.0631012	0.00959267	0.0255951	-0.0467657	-0.0878207	-0.00571076
META_365.2704_5163.0000	X - 11308	0.276121	0.0211293	-0.0169049	0.0591636	0.308761	0.0221425	-0.0205095	0.0647945
META_367.1584_4745.0000	dehydroisoandrosterone sulfate (DHEA-S)	0.00119865	0.0677805	0.0267915	0.10877	0.0238236	0.0554594	0.00736885	0.10355
META_369.1741_4500.0000	4-androsten-3beta,17beta-diol monosulfate (1)	8.81e-12	0.146042	0.104254	0.187831	1.27e-12	0.169986	0.123291	0.216681
META_369.1741_5180.0000	4-androsten-3alpha,17alpha-diol monosulfate (3)	0.0618286	0.039507	-0.00195683	0.0809709	0.533705	0.0144864	-0.0311528	0.0601256
META_369.3515_2707.0000	cholesterol	1.06e-11	0.124504	0.0887347	0.160273	4.5e-07	0.104015	0.0637168	0.144314
META_370.2947_1316.0000	myristoleoylcarnitine (C14:1)*	0.000112318	0.0691055	0.0340705	0.104141	0.0304021	0.0444405	0.00420911	0.0846719
META_372.3108_1350.0000	myristoylcarnitine (C14)	0.000116719	0.0716847	0.0352532	0.108116	0.00187086	0.066175	0.0244984	0.107852					1.47e-09	0.112421	0.0760919	0.14875
META_395.1897_5100.0000	pregnenolone sulfate	0.0191443	-0.0476385	-0.0874884	-0.00778866	0.0371678	-0.0470876	-0.0913718	-0.00280331
META_397.2054_5000.0000	pregn steroid monosulfate*	0.534971	0.0130713	-0.0282332	0.0543757	0.81054	-0.00588143	-0.053987	0.0422242
META_398.3264_1357.0000	palmitoleoylcarnitine (C16:1)*	1.13e-12	0.126119	0.0915095	0.160728	5.42e-10	0.128132	0.087828	0.168436
META_400.3421_1425.0000	palmitoylcarnitine (C16)	3.91e-21	0.179035	0.142113	0.215956	3.68e-14	0.165753	0.123108	0.208398					4.17e-18	0.163639	0.126889	0.200388
META_424.3421_1430.0000	linoleoylcarnitine (C18:2)*	0.00497376	0.0531763	0.0160821	0.0902705	1.61e-05	0.0944535	0.0516082	0.137299					0.000275019	0.0681588	0.0314654	0.104852
META_426.3577_1423.0000	oleoylcarnitine (C18:1)	7.42e-13	0.132737	0.0966069	0.168867	1.81e-13	0.157725	0.115974	0.199476					5.68e-16	0.147456	0.111947	0.182965
META_428.3734_1485.0000	stearoylcarnitine (C18)	2.2e-05	0.0878105	0.0473038	0.128317	0.572103	-0.01239	-0.0553909	0.0306109					0.0338147	-0.0406726	-0.0782325	-0.00311274
META_433.2360_5483.0000	1-linoleoyl-GPA (18:2)*	1.92e-54	-0.271508	-0.305062	-0.237953	2.99e-25	-0.212996	-0.252729	-0.173263
META_438.2979_1558.0000	1-(1-enyl-palmitoyl)-GPE (P-16:0)*	0.41381	0.0154266	-0.0215821	0.0524353	0.00470433	0.0589894	0.0181056	0.0998732
META_440.3135_1570.0000	1-palmityl-GPE (O-16:0)*	1.82e-08	-0.100029	-0.134778	-0.0652792	0.0403909	-0.0445901	-0.0872256	-0.00195473
META_445.3305_5343.0000	X - 11378	0.522471	-0.012419	-0.0504898	0.0256519	0.621757	0.0106293	-0.0316148	0.0528734
META_447.2756_4471.0000	X - 16935	0.0106551	0.0467022	0.0108681	0.0825364	0.032606	0.0448406	0.0037164	0.0859649
META_448.3068_5236.1000	glycochenodeoxycholate	0.492941	-0.0121629	-0.0469418	0.022616	0.601451	-0.0106639	-0.0506962	0.0293683
META_448.3068_5281.0000	glycodeoxycholate	0.445536	0.0135231	-0.0212298	0.0482761	0.895733	0.00300627	-0.0419792	0.0479918
META_452.2771_1450.0000	1-palmitoleoyl-GPE (16:1)*	6.96e-18	0.152341	0.117893	0.186788	4.18e-07	0.110494	0.0678208	0.153167
META_452.2782_5919.0000	2-palmitoyl-GPE (16:0)*	1.17e-10	-0.115462	-0.150471	-0.0804538	0.000909768	-0.0679065	-0.107998	-0.0278151
META_453.3226_5105.0000	X - 21339	0.180241	0.0253358	-0.0117279	0.0623995	0.0129105	0.0513887	0.0108884	0.0918889
META_454.2928_1544.0000	1-palmitoyl-GPE (16:0)	6.97e-07	-0.0885883	-0.123516	-0.0536608	3.51e-07	-0.103778	-0.143608	-0.063947
META_462.1774_3991.0000	X - 01911	2.57e-17	0.15013	0.115569	0.184692	2.61e-08	0.122329	0.0794014	0.165256
META_464.1920_3316.0000	X - 21657	1.68e-17	0.152	0.117214	0.186786	7.02e-07	0.110077	0.0667063	0.153448
META_464.3017_5163.0000	glycocholate	0.294825	-0.0185519	-0.053269	0.0161653	0.794573	0.00531237	-0.0346932	0.045318
META_464.3136_1566.0000	1-(1-enyl-oleoyl)-GPE (P-18:1)*	0.000250478	-0.0666723	-0.102329	-0.0310151	0.259009	0.0230958	-0.01702	0.0632117
META_466.3292_1649.0000	1-(1-enyl-stearoyl)-GPE (P-18:0)*	1.59e-09	-0.11134	-0.147402	-0.0752789	0.0191889	-0.0488447	-0.0897169	-0.00797261
META_467.3730_5319.0000	X - 11372	0.216949	0.0237116	-0.0139363	0.0613594	0.759673	-0.00664653	-0.0492489	0.0359558
META_468.3084_1399.0000	2-myristoyl-GPC (14:0)*	1.98e-09	0.107064	0.0721813	0.141947	0.00101805	0.0708888	0.0286373	0.11314
META_468.3084_1428.0000	1-myristoyl-GPC (14:0)	6.17e-08	0.0963481	0.0615439	0.131152	0.000203925	0.0757895	0.0358401	0.115739
META_476.2782_5813.0000	2-linoleoyl-GPE (18:2)*	3.74e-10	-0.110632	-0.14514	-0.0761245	2.21e-07	-0.107218	-0.14767	-0.0667662
META_478.2928_1482.0000	1-linoleoyl-GPE (18:2)*	1.98e-07	-0.0921466	-0.126804	-0.0574897	7.9e-08	-0.108486	-0.147973	-0.0689989
META_478.2939_6000.0000	2-oleoyl-GPE (18:1)*	4.63e-14	-0.133169	-0.167619	-0.0987191	5.88e-05	-0.0821607	-0.122186	-0.042135
META_480.3084_1554.0000	1-oleoyl-GPE (18:1)	7.18e-13	-0.126969	-0.161507	-0.0924303	4.52e-05	-0.0827046	-0.122385	-0.0430244
META_480.3095_6350.0000	2-stearoyl-GPE (18:0)*	0.17907	0.0241698	-0.0110931	0.0594328	0.98288	0.000438974	-0.0396739	0.0405518
META_480.3448_1547.0000	1-(1-enyl-palmitoyl)-GPC (P-16:0)*	1.61e-42	-0.238612	-0.272299	-0.204925	0.000510506	-0.0714336	-0.111683	-0.0311837
META_482.3241_1474.0000	1-pentadecanoyl-GPC (15:0)*	0.0416668	-0.0360599	-0.070758	-0.00136179	0.178771	-0.0274245	-0.0674108	0.0125618
META_482.3241_1626.0000	1-stearoyl-GPE (18:0)	0.420336	0.0143501	-0.0205618	0.049262	0.57637	0.0114021	-0.0286137	0.0514178
META_482.3605_1573.0000	1-palmityl-GPC (O-16:0)	1.13e-06	-0.0895207	-0.125505	-0.0535367	0.161798	-0.0288645	-0.0693102	0.0115811
META_494.3241_1450.0000	1-palmitoleoyl-GPC (16:1)*	1.58e-08	0.100257	0.0655812	0.134933	1.62e-07	0.10668	0.0668761	0.146484
META_496.3397_1525.0000	1-palmitoyl-GPC (16:0)	0.013292	0.0449028	0.00936319	0.0804424	0.000472073	0.0723481	0.0318278	0.112868
META_498.2894_5250.0000	taurochenodeoxycholate	0.475566	-0.0126372	-0.0473636	0.0220891	0.356662	-0.0189146	-0.0591477	0.0213186
META_498.2894_5257.4000	taurodeoxycholate	0.0194986	0.0417475	0.00672303	0.076772	0.785179	-0.00605596	-0.0496235	0.0375116
META_500.2771_1408.0000	1-eicosapentaenoyl-GPE (20:5)*	0.00218125	-0.0566909	-0.092933	-0.0204488	0.211978	-0.0260734	-0.067027	0.0148803
META_500.2782_5793.0000	2-arachidonoyl-GPE (20:4)*	0.00918976	-0.0468701	-0.0821268	-0.0116134	0.796176	0.00543996	-0.0358572	0.0467372
META_502.2928_1470.0000	1-arachidonoyl-GPE (20:4n6)*	0.00990676	0.0464181	0.0111511	0.0816851	0.0504205	0.040196	-7.37e-05	0.0804658
META_502.2939_6032.0000	1-dihomo-linolenoyl-GPE (20:3n3 or 6)*	1.63e-11	0.118695	0.0842809	0.15311	0.00763276	0.0548182	0.0145615	0.0950748
META_506.3605_1547.0000	1-(1-enyl-oleoyl)-GPC (P-18:1)*	1.72e-45	-0.247835	-0.281573	-0.214097	0.00385046	-0.0587048	-0.0984951	-0.0189146
META_508.3761_1645.0000	1-(1-enyl-stearoyl)-GPC (P-18:0) *	1.53e-42	-0.240797	-0.274784	-0.20681	1.64e-06	-0.105783	-0.148928	-0.0626375
META_510.3554_1566.0000	1-margaroyl-GPC (17:0)	3.12e-14	-0.134804	-0.169439	-0.100168	2.44e-08	-0.113339	-0.153042	-0.0736371
META_510.3918_1653.0000	1-stearyl-GPC (O-18:0)*	3.79e-22	-0.176722	-0.212242	-0.141201	0.00416885	-0.060769	-0.102319	-0.0192193
META_518.3241_1422.0000	1-linolenoyl-GPC (18:3)*	2.29e-11	-0.118285	-0.152839	-0.0837311	0.000232688	-0.0747371	-0.114492	-0.0349826
META_520.3397_1465.0000	1-linoleoyl-GPC (18:2)	4.44e-53	-0.271235	-0.305217	-0.237253	3.4e-25	-0.208608	-0.247573	-0.169644
META_522.3554_1540.0000	1-oleoyl-GPC (18:1)	1.7e-32	-0.208471	-0.242493	-0.17445	2.6e-15	-0.159883	-0.199241	-0.120525
META_524.3710_1606.0000	1-stearoyl-GPC (18:0)	0.742898	-0.00613659	-0.0428154	0.0305423	0.0301729	0.0450177	0.00432023	0.0857151
META_526.2928_1450.0000	1-docosahexaenoyl-GPE (22:6)*	0.0233146	-0.0415441	-0.077438	-0.00565026	0.988505	-0.000301839	-0.0413822	0.0407786
META_537.4156_5341.0000	X - 11880	6.09e-05	0.076534	0.0391583	0.11391	0.000217886	0.0772928	0.0363653	0.11822
META_538.3867_1756.0000	1-nonadecanoyl-GPC (19:0)	5.62e-54	-0.268612	-0.301964	-0.23526	2.45e-18	-0.183581	-0.224408	-0.142754
META_538.5193_2893.0000	N-palmitoyl-sphingosine (d18:1/16:0)	1.18e-12	0.132783	0.0963113	0.169256	1.91e-12	0.144734	0.104656	0.184812
META_539.2493_4185.0000	X - 12844	2.62e-68	0.412552	0.367441	0.457663	1.33e-11	0.150942	0.107419	0.194465
META_540.5350_3090.0000	N-palmitoyl-sphinganine (d18:0/16:0)	6.13e-23	0.183519	0.147335	0.219702	3.73e-12	0.143277	0.10306	0.183495
META_541.2652_3972.0000	X - 11444	3.7e-29	0.275926	0.228179	0.323673	5e-12	0.171475	0.123048	0.219903
META_542.3241_1395.0000	1-eicosapentaenoyl-GPC (20:5)*	0.000542129	-0.0644197	-0.100896	-0.0279434	0.623617	0.0102914	-0.0308291	0.0514119
META_544.3397_1460.0000	1-arachidonoyl-GPC (20:4n6)*	0.475058	-0.0130132	-0.0487314	0.0227051	0.0267313	0.0453098	0.00522942	0.0853902
META_546.3554_1520.0000	1-dihomo-linolenoyl-GPC (20:3n3 or 6)*	5.32e-14	0.134705	0.0997722	0.169639	5.5e-06	0.0926434	0.0527663	0.132521
META_548.3710_1577.0000	1-dihomo-linoleoyl-GPC (20:2)*	1.1e-11	-0.120304	-0.154891	-0.0857177	0.000356021	-0.0723741	-0.11206	-0.0326881
META_550.3867_1630.0000	1-eicosenoyl-GPC (20:1)*	2.16e-63	-0.290639	-0.323727	-0.257551	7.63e-20	-0.183594	-0.222703	-0.144486
META_552.4023_1706.0000	1-arachidoyl-GPC (20:0)	2.86e-50	-0.260727	-0.294362	-0.227091	4.36e-27	-0.217921	-0.257037	-0.178805
META_552.4323_2522.0000	X - 23765	1.7e-58	-0.285162	-0.319065	-0.251259	1.89e-36	-0.253291	-0.291972	-0.21461
META_566.5506_3392.0000	N-stearoyl-sphingosine (d18:1/18:0)*	7.26e-62	0.30012	0.2655	0.33474	2.87e-52	0.308523	0.269804	0.347242
META_568.3256_5720.0000	2-palmitoleoyl-GPC (16:1)*	8.2e-10	0.109074	0.0743636	0.143785	0.000275893	0.084289	0.038929	0.129649
META_568.3397_1455.0000	1-docosahexaenoyl-GPC (22:6)*	5.35e-18	-0.154748	-0.189617	-0.119878	0.00222456	-0.062791	-0.103004	-0.022578
META_570.3554_1462.0000	1-docosapentaenoyl-GPC (22:5n3)*	0.0206512	-0.0443393	-0.0818851	-0.00679355	0.315887	-0.0209555	-0.06192	0.020009
META_572.3710_1512.0000	1-adrenoyl-GPC (22:4)*	2.79e-07	0.0915569	0.0566938	0.12642	0.0805005	0.0358221	-0.00435223	0.0759964
META_578.4180_1675.0000	1-erucoyl-GPC (22:1)*	1.4e-42	-0.239368	-0.273133	-0.205602	1.13e-17	-0.176876	-0.217047	-0.136705
META_583.2551_1016.0000	biliverdin	4.43e-05	-0.0766301	-0.113368	-0.0398917	0.000257589	-0.0789166	-0.121194	-0.0366393
META_583.2562_4294.0000	bilirubin (E,E)*	6.26e-06	-0.0832146	-0.119267	-0.0471619	0.000506575	-0.0720826	-0.112674	-0.0314912
META_584.3576_6666.0000	X - 21662	7.81e-06	-0.0802724	-0.115419	-0.0451262	1.59e-05	-0.0882901	-0.128313	-0.0482671
META_585.2707_1270.0000	bilirubin (E,Z or Z,E)*	2.38e-09	-0.111142	-0.147537	-0.0747481	1.29e-06	-0.101574	-0.142604	-0.0605433
META_585.2707_1840.0000	bilirubin (Z,Z)	1.82e-09	-0.111086	-0.147195	-0.0749778	1.72e-06	-0.100648	-0.141796	-0.0594997
META_594.3412_6013.2000	2-linoleoyl-GPC (18:2)*	1.62e-50	-0.263372	-0.297261	-0.229483	7.8e-30	-0.228044	-0.266881	-0.189207
META_595.2888_5494.0000	1-linoleoyl-GPI (18:2)*	0.054306	0.0351682	-0.000650583	0.070987	0.862782	-0.00353941	-0.0436944	0.0366156
META_596.3569_6150.0000	2-oleoyl-GPC (18:1)*	1.35e-22	-0.173372	-0.20784	-0.138904	3.81e-11	-0.133887	-0.173401	-0.0943743
META_597.3045_5599.0000	1-oleoyl-GPI (18:1)*	0.000428392	-0.0634152	-0.09868	-0.0281504	0.00981612	-0.0533773	-0.093878	-0.0128765
META_608.4649_1907.0000	1-lignoceroyl-GPC (24:0)	3.66e-47	-0.25356	-0.287415	-0.219704	2.22e-17	-0.175117	-0.215263	-0.134972
META_608.5248_2664.0000	palmitoleoyl-linoleoyl-glycerol (16:1/18:2) [1]*	2.26e-54	0.281467	0.246657	0.316276	3.07e-40	0.279931	0.239466	0.320397
META_608.5248_2733.0000	diacylglycerol (16:1/18:2 [2], 16:0/18:3 [1])*	3.17e-56	0.291423	0.256026	0.32682	7.56e-45	0.300341	0.259427	0.341255
META_610.5405_3080.0000	palmitoyl-linoleoyl-glycerol (16:0/18:2) [1]*	2.35e-64	0.312553	0.277256	0.34785	5.4e-47	0.302921	0.262641	0.343201
META_610.5405_3197.0000	palmitoyl-linoleoyl-glycerol (16:0/18:2) [2]*	1.51e-57	0.302355	0.266088	0.338623	1.39e-51	0.318111	0.277908	0.358314
META_612.5561_3562.0000	palmitoyl-oleoyl-glycerol (16:0/18:1) [1]*	1.84e-63	0.311782	0.276305	0.347258	1.02e-42	0.303804	0.261368	0.346241
META_612.5561_3695.0000	palmitoyl-oleoyl-glycerol (16:0/18:1) [2]*	2.4e-68	0.325658	0.290061	0.361255	2.72e-54	0.326181	0.286094	0.366267
META_618.3412_5965.0000	2-arachidonoyl-GPC (20:4)*	0.735495	0.006241	-0.029979	0.042461	0.273218	0.0227581	-0.0179641	0.0634804
META_626.8673_1800.0000	X - 24806	0.139113	0.0267719	-0.00870865	0.0622526	0.00131991	0.0701354	0.0273653	0.112906
META_634.5405_2689.0000	linoleoyl-linoleoyl-glycerol (18:2/18:2) [1]*	1.75e-12	0.132643	0.0959278	0.169358	1.6e-20	0.194459	0.1538	0.235119
META_634.5405_3015.0000	palmitoyl-arachidonoyl-glycerol (16:0/20:4) [2]*	1.23e-40	0.250274	0.214068	0.28648	2.34e-26	0.238687	0.195279	0.282096
META_636.5561_3115.0000	oleoyl-linoleoyl-glycerol (18:1/18:2) [1]	2.65e-28	0.2081	0.171504	0.244697	8.95e-34	0.254905	0.214331	0.295479
META_636.5561_3223.0000	oleoyl-linoleoyl-glycerol (18:1/18:2) [2]	1.67e-29	0.213351	0.176666	0.250037	3.75e-34	0.256335	0.215782	0.296888
META_638.5718_3571.0000	oleoyl-oleoyl-glycerol (18:1/18:1) [1]*	2.25e-47	0.268944	0.23312	0.304768	1.73e-44	0.295602	0.25511	0.336094
META_638.5718_3695.0000	oleoyl-oleoyl-glycerol (18:1/18:1) [2]*	9.97e-53	0.285298	0.249425	0.321171	7.53e-45	0.293522	0.253479	0.333566
META_658.5405_2566.0000	linoleoyl-arachidonoyl-glycerol (18:2/20:4) [1]*	4.29e-41	0.248049	0.212384	0.283715	4.27e-36	0.267446	0.226412	0.30848
META_658.5405_2624.0000	linoleoyl-arachidonoyl-glycerol (18:2/20:4) [2]*	7.99e-15	0.148916	0.111523	0.186309	4.44e-26	0.223879	0.182851	0.264907
META_660.5561_2907.0000	oleoyl-arachidonoyl-glycerol (18:1/20:4) [1]*	5.05e-42	0.257749	0.221129	0.294369	6.99e-39	0.276595	0.235819	0.31737
META_660.5561_2990.0000	oleoyl-arachidonoyl-glycerol (18:1/20:4) [2]*	3.88e-55	0.290954	0.25524	0.326668	2.47e-39	0.278795	0.237955	0.319635
META_661.5263_2172.0000	X - 24106	4.94e-19	-0.159031	-0.193772	-0.12429	0.00102654	-0.0674895	-0.107747	-0.0272315
META_673.5279_1860.0000	sphingomyelin (d18:2/14:0, d18:1/14:1)*	4.03e-25	0.209949	0.170558	0.249341	9.2e-31	0.257822	0.21464	0.301004
META_675.5435_1998.0000	sphingomyelin (d18:1/14:0, d16:1/16:0)*	3.54e-06	0.086344	0.0499025	0.122785	7.34e-07	0.103269	0.062493	0.144046					0.000305078	0.0668357	0.0305871	0.103084
META_677.5592_2060.0000	myristoyl dihydrosphingomyelin (d18:0/14:0)*	0.000828207	0.0626703	0.0259525	0.099388	8.84e-08	0.112076	0.071126	0.153026
META_678.5068_1972.0000	phosphatidylcholine (14:0/14:0, 16:0/12:0)	0.0494932	0.0349516	7.75e-05	0.0698256	0.619335	-0.0101366	-0.0501444	0.0298712
META_682.5405_2468.0000	linoleoyl-docosahexaenoyl-glycerol (18:2/22:6) [2]*	3.03e-19	0.164806	0.129021	0.200591	1.01e-09	0.136655	0.0930025	0.180308
META_689.5592_2082.0000	sphingomyelin (d18:1/15:0, d16:1/17:0)*	0.782665	-0.0050082	-0.0406041	0.0305877	0.468129	0.014937	-0.0254295	0.0553034					0.00370595	-0.0531612	-0.0890494	-0.0172731
META_690.5432_2220.0000	1-(1-enyl-palmitoyl)-2-myristoyl-GPC (P-16:0/14:0)*	2.59e-39	-0.24215	-0.277808	-0.206491	2.76e-07	-0.11056	-0.152607	-0.0685125
META_700.5275_2351.0000	1-(1-enyl-palmitoyl)-2-linoleoyl-GPE (P-16:0/18:2)*	3.18e-08	-0.0981677	-0.132872	-0.0634632	0.00540065	-0.0570984	-0.0973057	-0.0168911
META_700.5721_2623.0000	glycosyl-N-palmitoyl-sphingosine (d18:1/16:0)	8.22e-12	-0.120931	-0.155484	-0.0863788	0.546554	0.0122834	-0.0276622	0.0522289
META_701.5592_2002.0000	sphingomyelin (d18:2/16:0, d18:1/16:1)*	1.54e-23	0.18619	0.149993	0.222388	2.06e-28	0.230875	0.190494	0.271256					3.09e-18	0.156916	0.121816	0.192017
META_702.5432_2600.0000	1-(1-enyl-palmitoyl)-2-oleoyl-GPE (P-16:0/18:1)*	9.01e-06	-0.0783457	-0.112886	-0.0438053	0.0329527	-0.0435619	-0.0835931	-0.00353071
META_703.5748_2168.0000	palmitoyl sphingomyelin (d18:1/16:0)	6.2e-09	-0.104584	-0.139767	-0.0694014	0.0310998	-0.04458	-0.0851067	-0.0040533					5.32e-08	-0.0986423	-0.1341	-0.063184
META_705.5905_2290.0000	palmitoyl dihydrosphingomyelin (d18:0/16:0)*	0.893584	0.00245956	-0.0335888	0.0385079	0.94919	0.00136143	-0.0405309	0.0432538
META_706.5381_2147.0000	1-myristoyl-2-palmitoyl-GPC (14:0/16:0)	0.0204822	0.0416863	0.00643424	0.0769383	0.490215	0.0141781	-0.0261126	0.0544688
META_714.4667_1518.0000	X - 24027	7.79e-11	0.120824	0.0845364	0.157111	0.00609179	0.0561131	0.0160323	0.0961938
META_716.5224_2275.0000	1-palmitoyl-2-linoleoyl-GPE (16:0/18:2)	0.0159195	0.0430477	0.00805544	0.07804	0.880524	-0.00306942	-0.0431117	0.0369729
META_716.5588_2218.0000	1-(1-enyl-palmitoyl)-2-palmitoleoyl-GPC (P-16:0/16:1)*	1.32e-52	-0.299948	-0.337709	-0.262188	8.05e-08	-0.11761	-0.160445	-0.0747745
META_717.5905_2312.0000	sphingomyelin (d18:1/17:0, d17:1/18:0, d19:1/16:0)	0.394158	-0.0153464	-0.0506548	0.019962	0.467662	0.0149854	-0.0254695	0.0554402
META_718.5381_2509.0000	1-palmitoyl-2-oleoyl-GPE (16:0/18:1)	4.25e-17	0.148427	0.114016	0.182839	3.42e-08	0.111852	0.0722447	0.151459
META_718.5745_2454.0000	1-(1-enyl-palmitoyl)-2-palmitoyl-GPC (P-16:0/16:0)*	3.6e-54	-0.283224	-0.318321	-0.248127	2.55e-10	-0.128632	-0.168335	-0.088929
META_719.5691_2128.0000	X - 24870	5.78e-17	-0.152366	-0.187845	-0.116888	0.00268237	-0.0626393	-0.103512	-0.0217667
META_720.5901_2415.0000	1-palmityl-2-palmitoyl-GPC (O-16:0/16:0)*	2.08e-46	-0.262971	-0.298388	-0.227553	7.26e-13	-0.147555	-0.187646	-0.107464
META_724.5275_2270.0000	1-(1-enyl-palmitoyl)-2-arachidonoyl-GPE (P-16:0/20:4)*	0.693824	0.00707206	-0.0281485	0.0422927	0.000291759	0.0755602	0.0347213	0.116399
META_728.5588_2633.0000	1-(1-enyl-stearoyl)-2-linoleoyl-GPE (P-18:0/18:2)*	4.09e-10	-0.11005	-0.144454	-0.0756452	1.24e-09	-0.122846	-0.16233	-0.0833622
META_728.6035_3053.0000	glycosyl-N-stearoyl-sphingosine (d18:1/18:0)	0.134411	-0.027449	-0.0633934	0.00849547	0.394207	-0.0181028	-0.0597614	0.0235557
META_729.5905_2167.0000	sphingomyelin (d18:1/18:1, d18:2/18:0)	7e-35	0.224685	0.189395	0.259975	5.9e-38	0.26614	0.226383	0.305898
META_730.5381_1976.0000	1-myristoyl-2-linoleoyl-GPC (14:0/18:2)*	5.66e-09	0.103846	0.0690042	0.138688	6.75e-06	0.0921929	0.0521269	0.132259
META_730.5745_2950.0000	1-(1-enyl-stearoyl)-2-oleoyl-GPE (P-18:0/18:1)	0.000110806	-0.0683859	-0.103026	-0.0337455	6.29e-05	-0.0812641	-0.121012	-0.041516
META_731.6061_2400.0000	stearoyl sphingomyelin (d18:1/18:0)	1.34e-17	0.153682	0.118621	0.188744	1.94e-21	0.193894	0.154317	0.233471					4.65e-13	0.129653	0.094677	0.16463
META_732.5537_2160.0000	1-palmitoyl-2-palmitoleoyl-GPC (16:0/16:1)*	3.24e-20	0.164786	0.129963	0.199608	4.58e-12	0.141775	0.101808	0.181741
META_734.5694_2365.0000	1,2-dipalmitoyl-GPC (16:0/16:0)	4.49e-06	-0.0852471	-0.121617	-0.0488767	0.00120334	-0.0671949	-0.107836	-0.0265536
META_738.5068_2065.0000	1-palmitoyl-2-eicosapentaenoyl-GPE (16:0/20:5)*	0.325979	0.018175	-0.0181001	0.0544502	0.390871	-0.0180569	-0.0593182	0.0232044
META_740.5224_2198.0000	1-palmitoyl-2-arachidonoyl-GPE (16:0/20:4)*	0.000171747	0.0670692	0.032114	0.102024	0.0427439	0.0413172	0.00135193	0.0812824
META_742.5745_2226.0000	1-(1-enyl-palmitoyl)-2-linoleoyl-GPC (P-16:0/18:2)*	1.8e-93	-0.368405	-0.402366	-0.334444	3.11e-38	-0.263957	-0.30323	-0.224684
META_744.5537_2057.0000	1-pentadecanoyl-2-linoleoyl-GPC (15:0/18:2)*	2.57e-05	-0.0758586	-0.111148	-0.040569	2.12e-05	-0.0869275	-0.126938	-0.0469171
META_744.5537_2522.0000	1-stearoyl-2-linoleoyl-GPE (18:0/18:2)*	2.93e-06	0.0829191	0.0482146	0.117624	0.00187577	0.0629947	0.023311	0.102678
META_744.5901_2200.0000	1-palmityl-2-linoleoyl-GPC (O-16:0/18:2)*	2.37e-45	-0.25132	-0.28559	-0.217049	1.01e-17	-0.174294	-0.213824	-0.134763
META_744.5901_2443.0000	1-(1-enyl-palmitoyl)-2-oleoyl-GPC (P-16:0/18:1)*	1.02e-80	-0.366166	-0.402736	-0.329596	5.23e-47	-0.310133	-0.351372	-0.268894
META_746.5694_2224.0000	phosphatidylcholine (15:0/18:1, 17:0/16:1)*	1.2e-05	0.0791515	0.043756	0.114547	0.720153	0.00736413	-0.0329412	0.0476694
META_746.5694_2858.0000	1-stearoyl-2-oleoyl-GPE (18:0/18:1)	6.09e-10	0.111011	0.0759536	0.146068	3.37e-09	0.119888	0.0802863	0.15949
META_746.6058_2456.0000	1-palmityl-2-oleoyl-GPC (O-16:0/18:1)*	2.12e-81	-0.354916	-0.390201	-0.319631	1.15e-40	-0.281144	-0.321597	-0.24069
META_748.5275_2181.0000	1-(1-enyl-palmitoyl)-2-docosahexaenoyl-GPE (P-16:0/22:6)*	3.39e-09	-0.105561	-0.140465	-0.070656	0.862453	-0.0035278	-0.0434543	0.0363987
META_748.6214_2548.0000	1-palmityl-2-stearoyl-GPC (O-16:0/18:0)*	2.24e-18	-0.154084	-0.188406	-0.119762	9.92e-05	-0.0792465	-0.119097	-0.0393955
META_752.5588_2511.0000	1-(1-enyl-stearoyl)-2-arachidonoyl-GPE (P-18:0/20:4)*	0.8769	-0.00277818	-0.0379421	0.0323857	0.586272	0.0112556	-0.0292951	0.0518063
META_754.5381_1914.0000	1-myristoyl-2-arachidonoyl-GPC (14:0/20:4)*	3.39e-15	0.140422	0.105649	0.175195	2.9e-11	0.135089	0.0954651	0.174714
META_754.5745_2669.0000	1-(1-enyl-stearoyl)-2-dihomo-linolenoyl-GPE (P-18:0/20:3)*	0.000352142	0.0632628	0.0285922	0.0979335	0.151402	0.0292654	-0.0107255	0.0692564
META_757.6218_2383.0000	sphingomyelin (d18:1/20:1, d18:2/20:0)*	1.45e-05	0.0813313	0.0446114	0.118051	1.73e-06	0.102104	0.0603525	0.143856
META_758.5694_2160.0000	1-palmitoyl-2-linoleoyl-GPC (16:0/18:2)	0.0418719	-0.0363979	-0.0714564	-0.00133939	0.233241	-0.024583	-0.0650133	0.0158474
META_759.6375_2685.0000	sphingomyelin (d18:1/20:0, d16:1/22:0)*	3.67e-08	0.0992349	0.063991	0.134479	3.63e-08	0.112931	0.0728678	0.152995					0.100815	0.0292438	-0.00568942	0.064177
META_760.5850_2358.0000	1-palmitoyl-2-oleoyl-GPC (16:0/18:1)	5.22e-11	0.117885	0.0828063	0.152965	0.0015149	0.0653164	0.0249839	0.105649
META_762.6007_2653.0000	1-palmitoyl-2-stearoyl-GPC (16:0/18:0)	7.68e-05	-0.0730622	-0.109242	-0.0368826	0.0211227	-0.0479261	-0.0886574	-0.00719477
META_764.5224_2119.0000	1-palmitoyl-2-docosahexaenoyl-GPE (16:0/22:6)*	0.585118	0.0101412	-0.0262784	0.0465608	0.748257	-0.00675975	-0.0480589	0.0345394
META_766.5745_2154.0000	1-(1-enyl-palmitoyl)-2-arachidonoyl-GPC (P-16:0/20:4)*	0.000991344	-0.0589071	-0.0939474	-0.0238669	0.550802	-0.012395	-0.0531344	0.0283443
META_768.5537_1988.0000	1-pentadecanoyl-2-arachidonoyl-GPC (15:0/20:4)*	2.63e-06	0.0829021	0.0483694	0.117435	2.52e-06	0.0955295	0.0558322	0.135227
META_768.5537_2424.0000	1-stearoyl-2-arachidonoyl-GPE (18:0/20:4)	1.57e-12	0.125044	0.0905051	0.159584	1.74e-08	0.114307	0.0746814	0.153932
META_768.5901_2183.0000	1-palmityl-2-arachidonoyl-GPC (O-16:0/20:4)*	0.0878747	0.0307805	-0.00457008	0.066131	0.00457449	0.0598529	0.0185019	0.101204
META_770.5694_2567.0000	1-stearoyl-2-dihomo-linolenoyl-GPE (18:0/20:3n3 or 6)*	3.41e-29	0.196914	0.162861	0.230966	1.14e-15	0.162136	0.122741	0.20153
META_770.6058_2461.0000	1-(1-enyl-stearoyl)-2-linoleoyl-GPC (P-18:0/18:2)*	3.18e-95	-0.380542	-0.415268	-0.345816	2.1e-48	-0.300798	-0.340167	-0.26143
META_772.5850_2242.0000	1-margaroyl-2-linoleoyl-GPC (17:0/18:2)*	2.32e-26	-0.18877	-0.223273	-0.154266	4.33e-18	-0.176222	-0.215736	-0.136709
META_772.6214_2724.0000	1-(1-enyl-stearoyl)-2-oleoyl-GPC (P-18:0/18:1)	3.44e-65	-0.318769	-0.354517	-0.283021	1.58e-44	-0.28952	-0.329174	-0.249866
META_773.6531_2793.0000	sphingomyelin (d18:1/21:0, d17:1/22:0, d16:1/23:0)*	0.0222056	0.0419376	0.00599861	0.0778766	0.000150705	0.0785525	0.0379773	0.119128
META_774.5432_2112.0000	1-(1-enyl-oleoyl)-2-docosahexaenoyl-GPE (P-18:1/22:6)*	6.85e-24	-0.177818	-0.212108	-0.143527	1.2e-08	-0.118121	-0.158604	-0.0776375
META_774.6007_2450.0000	1-margaroyl-2-oleoyl-GPC (17:0/18:1)*	0.720106	0.00650961	-0.0291087	0.0421279	0.0014588	-0.0650834	-0.105134	-0.0250333
META_776.5588_2401.0000	1-(1-enyl-stearoyl)-2-docosahexaenoyl-GPE (P-18:0/22:6)*	2.88e-26	-0.187411	-0.221733	-0.153089	1.26e-12	-0.143825	-0.183327	-0.104323
META_778.5381_1859.0000	1-myristoyl-2-docosahexaenoyl-GPC (14:0/22:6)*	0.628813	0.00893276	-0.0272968	0.0451623	0.133338	0.0312225	-0.00955244	0.0719975
META_778.5745_2500.0000	1-(1-enyl-stearoyl)-2-docosapentaenoyl-GPE (P-18:0/22:5n3)*	0.00339621	-0.0534198	-0.0891467	-0.0176928	0.100088	-0.0341004	-0.0747492	0.00654849
META_780.5537_1939.0000	1-linoleoyl-2-linolenoyl-GPC (18:2/18:3)*	1.18e-24	-0.18063	-0.214869	-0.146391	3.78e-17	-0.173549	-0.213627	-0.133471
META_780.5537_1989.0000	1-palmitoyl-2-eicosapentaenoyl-GPC (16:0/20:5)*	0.00917072	0.0485818	0.0120475	0.0851162	2.78e-06	0.0984359	0.0573505	0.139521
META_782.5694_2006.0000	1,2-dilinoleoyl-GPC (18:2/18:2)	3.73e-25	-0.182213	-0.216377	-0.148048	4.21e-25	-0.209211	-0.248362	-0.17006
META_782.5694_2091.0000	1-palmitoyl-2-arachidonoyl-GPC (16:0/20:4n6)	1.74e-15	0.14067	0.106202	0.175137	3.18e-17	0.170701	0.131363	0.210039
META_785.6531_2666.0000	sphingomyelin (d18:1/22:1, d18:2/22:0, d16:1/24:1)*	0.0110235	0.0467836	0.0107193	0.0828478	1.04e-07	0.111205	0.0703509	0.15206
META_786.6007_2380.0000	1-stearoyl-2-linoleoyl-GPC (18:0/18:2)*	0.00419368	-0.050866	-0.0856724	-0.0160595	0.0706618	-0.0368188	-0.0767426	0.0031051
META_787.6687_3083.0000	behenoyl sphingomyelin (d18:1/22:0)*	2.98e-09	0.107738	0.0722388	0.143237	8.96e-11	0.132917	0.0929097	0.172924					1.04e-10	0.115952	0.0808955	0.151009
META_788.6163_2644.0000	1-stearoyl-2-oleoyl-GPC (18:0/18:1)	1.59e-13	0.132337	0.0973406	0.167334	0.00171246	0.0640157	0.0240344	0.103997
META_789.6844_3150.0000	behenoyl dihydrosphingomyelin (d18:0/22:0)*	1.18e-69	0.311838	0.278099	0.345578	1.29e-55	0.314111	0.275999	0.352223
META_790.5745_2041.0000	1-(1-enyl-palmitoyl)-2-docosahexaenoyl-GPC (P-16:0/22:6)*	2.13e-32	-0.210295	-0.244671	-0.175919	4.23e-12	-0.140773	-0.180389	-0.101156
META_792.5537_1925.0000	1-pentadecanoyl-2-docosahexaenoyl-GPC (15:0/22:6)*	2.12e-10	-0.117175	-0.153217	-0.0811324	5.93e-05	-0.0838317	-0.124693	-0.0429703
META_792.5537_2317.0000	1-stearoyl-2-docosahexaenoyl-GPE (18:0/22:6)*	1.86e-06	0.0870301	0.0513113	0.122749	5.39e-07	0.10381	0.0633133	0.144307
META_794.6058_2350.0000	1-(1-enyl-stearoyl)-2-arachidonoyl-GPC (P-18:0/20:4)	7.38e-09	-0.103392	-0.138351	-0.0684341	0.002384	-0.0629746	-0.103582	-0.0223674
META_796.5850_2165.0000	1-margaroyl-2-arachidonoyl-GPC (17:0/20:4)*	0.644121	-0.00818976	-0.0429486	0.026569	0.886768	-0.00289581	-0.0427718	0.0369802
META_796.6214_2378.0000	1-stearyl-2-arachidonoyl-GPC (O-18:0/20:4)*	1.27e-12	-0.128708	-0.16411	-0.093305	0.0773409	-0.0366778	-0.0773798	0.00402421
META_799.6686_2845.0000	sphingomyelin (d18:2/23:0, d18:1/23:1, d17:1/24:1)*	0.336436	-0.0181002	-0.055016	0.0188156	0.157264	0.0299695	-0.0115705	0.0715094					0.0893908	-0.0314475	-0.0677363	0.00484136
META_801.6844_3200.0000	tricosanoyl sphingomyelin (d18:1/23:0)*	1e-06	0.0893063	0.0535804	0.125032	3.1e-08	0.113409	0.073376	0.153441					0.00217181	0.0553242	0.0199709	0.0906776
META_806.5694_1969.0000	1-linoleoyl-2-arachidonoyl-GPC (18:2/20:4n6)*	1.17e-06	-0.0868356	-0.121791	-0.0518799	0.00559645	-0.0566463	-0.0967021	-0.0165906
META_806.5694_2023.0000	1-palmitoyl-2-docosahexaenoyl-GPC (16:0/22:6)	0.043652	-0.036957	-0.0728609	-0.00105318	0.808623	-0.00506898	-0.0461061	0.0359681
META_810.6007_2300.0000	1-stearoyl-2-arachidonoyl-GPC (18:0/20:4)	2.88e-18	0.157216	0.12208	0.192351	8.73e-23	0.19906	0.159773	0.238347
META_811.6686_2635.0000	sphingomyelin (d18:2/24:1, d18:1/24:2)*	0.272261	-0.021531	-0.0599775	0.0169156	0.0296568	0.0465246	0.00459712	0.0884521					0.829163	0.00390075	-0.0315427	0.0393442
META_812.6163_2384.0000	1-stearoyl-2-dihomo-linolenoyl-GPC (18:0/20:3n3 or 6)*	5.5e-65	0.296067	0.26281	0.329323	7.28e-52	0.303158	0.264952	0.341365
META_813.6844_3033.0000	sphingomyelin (d18:1/24:1, d18:2/24:0)*	0.0307283	0.0391826	0.00364063	0.0747247	0.00305354	0.0614105	0.020802	0.102019
META_814.6320_2639.0000	phosphatidylcholine (18:0/20:2, 20:0/18:2)*	1.2e-13	0.133265	0.0982052	0.168325	6.01e-05	0.0828882	0.0424576	0.123319
META_815.7000_3437.0000	lignoceroyl sphingomyelin (d18:1/24:0)	0.0027427	0.053739	0.0185892	0.0888888	2.35e-05	0.0867525	0.046607	0.126898					0.220857	0.0222118	-0.0133553	0.057779
META_818.6058_2235.0000	1-(1-enyl-stearoyl)-2-docosahexaenoyl-GPC (P-18:0/22:6)*	2.67e-51	-0.264286	-0.298013	-0.230559	1e-36	-0.254682	-0.293413	-0.215951
META_822.6371_2358.0000	1-stearyl-2-docosapentaenoyl-GPC (O-18:0/22:5n3)*	9.93e-60	-0.288467	-0.322376	-0.254558	1.32e-14	-0.158165	-0.198148	-0.118182
META_830.5694_1871.0000	1-linoleoyl-2-docosahexaenoyl-GPC (18:2/22:6)*	6.61e-31	-0.209672	-0.244827	-0.174516	7.27e-17	-0.169943	-0.20957	-0.130316
META_832.5850_2011.0000	1-oleoyl-2-docosahexaenoyl-GPC (18:1/22:6)*	3.52e-40	-0.241747	-0.276933	-0.206562	6.27e-17	-0.172725	-0.212916	-0.132533
META_834.6012_2197.0000	1-stearoyl-2-docosahexaenoyl-GPC (18:0/22:6)	0.242834	0.021436	-0.0145444	0.0574165	1.18e-05	0.0917063	0.050754	0.132659
META_836.6163_2282.0000	1-stearoyl-2-docosapentaenoyl-GPC (18:0/22:5n3)*	1.87e-17	0.163118	0.125731	0.200504	2.78e-08	0.117533	0.0761879	0.158879
META_838.6320_2444.0000	1-stearoyl-2-adrenoyl-GPC (18:0/22:4)*	4.87e-52	0.2683	0.234324	0.302275	8.53e-26	0.213744	0.174332	0.253155
META_852.5596_2730.0000	1-palmitoyl-2-linoleoyl-GPI (16:0/18:2)	5.54e-18	0.155012	0.120067	0.189956	2.69e-05	0.0926596	0.0494772	0.135842
META_854.5753_3140.0000	1-palmitoyl-2-oleoyl-GPI (16:0/18:1)*	2.84e-08	0.100316	0.0649793	0.135652	0.000365765	0.0730884	0.0329311	0.113246
META_862.6250_2527.0000	lactosyl-N-palmitoyl-sphingosine (d18:1/16:0)	7.5e-50	-0.260463	-0.294216	-0.226709	5.89e-06	-0.0925847	-0.132563	-0.0526062
META_876.5596_2567.0000	1-palmitoyl-2-arachidonoyl-GPI (16:0/20:4)*	3.24e-41	0.237473	0.203381	0.271566	1.85e-16	0.167128	0.127624	0.206632
META_880.5909_3185.0000	1-stearoyl-2-linoleoyl-GPI (18:0/18:2)	0.923367	0.00177879	-0.0344764	0.038034	0.49363	-0.0142983	-0.0552523	0.0266557
META_882.6066_3711.0000	1-stearoyl-2-oleoyl-GPI (18:0/18:1)*	0.00278701	0.0540554	0.0186408	0.08947	0.261832	-0.023182	-0.0636869	0.0173229
META_90.0549_1280.0000	sarcosine	0.113219	-0.0292865	-0.0655307	0.00695781	0.0952943	-0.0355314	-0.0772846	0.00622171
META_904.5909_3000.0000	1-stearoyl-2-arachidonoyl-GPI (18:0/20:4)	8.57e-28	0.196753	0.161809	0.231697	3.78e-15	0.161007	0.121135	0.200879
META_906.6066_3271.0000	1-stearoyl-2-dihomo-linolenoyl-GPI (18:0/20:3n3 or 6)*	7.2e-38	0.225327	0.191468	0.259185	3.04e-12	0.14128	0.101788	0.180771
META_928.5909_2800.0000	1-stearoyl-2-docosahexaenoyl-GPI (18:0/22:6)*	0.307171	0.0195499	-0.0179816	0.0570814	0.452499	-0.0171946	-0.0620736	0.0276843
META_972.7345_3778.0000	lactosyl-N-nervonoyl-sphingosine (d18:1/24:1)*	1.06e-59	-0.286095	-0.319739	-0.252451	1.14e-10	-0.131221	-0.170939	-0.0915029
